# Supplementary material for: Analysis of cDNA libraries from developing seeds of guar (Cyamopsis tetragonoloba (L.) Taub)
Source: BMC Plant Biol. 2007 Nov 23;7:62. doi: 10.1186/1471-2229-7-62 (PMC2241620; doi:10.1186/1471-2229-7-62)
Supplement: Additional file 1 — Guar unigene analysis. The data provided represent the analysis of the "Early" and "Late" guar seed library unigenes. [file 1471-2229-7-62-S1.xls]

## Sheet: hypotetica-unknown-unnamed
Unigene ID	Unigene Type	Expression_Early_Seeds	Expression_Late_Seeds	Source ESTs	NR Top Hit	NR Top Hit Description	Score	Expectation
>GUAR_UG_03270	Singlet	1	0	From GLE04_C08_030	NP_915970	B1148D12.11 [Oryza sativa (japonica cultivar-group)]	232	e=6e-059
>GUAR_UG_00515	Contig	4	1	From GLL056_H04_009, GLE08_D11_045, GLE077_D07_029, GLE048_C05_022, GLE085_G04_010	BAD94864	hypothetical protein [Arabidopsis thaliana]	282	e=6e-074
>GUAR_UG_02908	Singlet	1	0	From GLE041_A12_048	BAD44329	hypothetical protein [Arabidopsis thaliana]	222	e=6e-056
>GUAR_UG_03641	Singlet	1	0	From GLE059_B09_039	BAD93995	hypothetical protein [Arabidopsis thaliana]	245	e=9e-063
>GUAR_UG_03718	Singlet	1	0	From GLE060_B06_023	AAF63818	hypothetical protein [Arabidopsis thaliana]	328	e=6e-088
>GUAR_UG_04883	Singlet	1	0	From GLE087_D10_037	CAB46038	hypothetical protein [Arabidopsis thaliana]	269	e=5e-070
>GUAR_UG_05094	Singlet	1	0	From GLE091_F05_019	BAD93836	hypothetical protein [Arabidopsis thaliana]	268	e=8e-070
>GUAR_UG_07334	Singlet	0	1	From GLL082_H10_033	BAD94473	hypothetical protein [Arabidopsis thaliana]	208	e=9e-052
>GUAR_UG_05117	Singlet	1	0	From GLE092_A04_016	CAC10211	hypothetical protein [Cicer arietinum]	241	e=1e-061
>GUAR_UG_05400	Singlet	0	1	From GLL014_A09_040	CAC12986	hypothetical protein [Cicer arietinum]	255	e=6e-066
>GUAR_UG_06863	Singlet	0	1	From GLL067_D02_005	CAB76913	hypothetical protein [Cicer arietinum]	272	e=7e-071
>GUAR_UG_00109	Contig	26	11	From GLE049_H09_033, GLE07_H07_025, GLE06_B10_039, GLE018_E10_036, GLE076_E07_028, GLE02_G08_026, GLE089_C09_038, GLE042_F04_011, GLE017_E08_028, GLE067_F08_027, GLE083_H02_001, GLE073_A01_008, GLE047_F07_027, GLE049_C06_022, GLE030_G08_026, GLE060_G09_034, GLE01_H02_001, GLE045_C11_046, GLE041_H09_033, GLE092_E06_020, GLE033_D10_037, GLE033_F10_035, GLE046_F04_011, GLE014_A07_032, GLL033_G08_026…	CAB09799	hypothetical protein [Citrus x paradisi]	502	e=5e-140
>GUAR_UG_03667	Singlet	1	0	From GLE05_A04_016	CAB09799	hypothetical protein [Citrus x paradisi]	287	e=9e-076
>GUAR_UG_03619	Singlet	1	0	From GLE057_G01_002	BAD93605	hypothetical protein [Cucumis melo]	329	e=5e-088
>GUAR_UG_01987	Singlet	1	0	From GLE015_H09_033	CAC84114	hypothetical protein [Gossypium hirsutum]	208	e=1e-051
>GUAR_UG_02638	Singlet	1	0	From GLE033_G06_018	BAD32828	hypothetical protein [Lotus corniculatus var. japonicus]	214	e=2e-053
>GUAR_UG_04267	Singlet	1	0	From GLE072_G02_002	AAX96579	hypothetical protein [Oryza sativa (japonica cultivar-group)]	319	e=3e-085
>GUAR_UG_02770	Singlet	1	0	From GLE037_E10_036	NP_910170	hypothetical protein [Oryza sativa]	245	e=5e-063
>GUAR_UG_02665	Singlet	1	0	From GLE034_E09_036	CAH59421	hypothetical protein [Plantago major]	237	e=1e-060
>GUAR_UG_03036	Singlet	1	0	From GLE044_C10_038	BAE46414	hypothetical protein [Solanum tuberosum]	277	e=2e-072
>GUAR_UG_02070	Singlet	1	0	From GLE018_A09_040	BAE71210	hypothetical protein [Trifolium pratense]	374	e=1e-101
>GUAR_UG_02494	Singlet	1	0	From GLE02_G02_002	BAE71298	hypothetical protein [Trifolium pratense]	351	e=9e-095
>GUAR_UG_03179	Singlet	1	0	From GLE048_A09_040	BAE71260	hypothetical protein [Trifolium pratense]	225	e=9e-057
>GUAR_UG_03535	Singlet	1	0	From GLE055_G09_034	BAE71213	hypothetical protein [Trifolium pratense]	296	e=3e-078
>GUAR_UG_04710	Singlet	1	0	From GLE082_G07_026	BAE71212	hypothetical protein [Trifolium pratense]	384	e=1e-104
>GUAR_UG_06914	Singlet	0	1	From GLL069_E06_020	AAU44470	hypothetical protein AT3G04820 [Arabidopsis thaliana]	213	e=3e-053
>GUAR_UG_06215	Singlet	0	1	From GLL042_G03_010	ZP_00735318	hypothetical protein Ecol5_01003021 [Escherichia coli 53638]	455	e=6e-126
>GUAR_UG_06166	Singlet	0	1	From GLL040_E03_012	ZP_00733988	hypothetical protein Ecol5_01004394 [Escherichia coli 53638]	395	e=5e-108
>GUAR_UG_06210	Singlet	0	1	From GLL042_D06_021	ZP_00730127	hypothetical protein EcolE2_01001667 [Escherichia coli E22]	239	e=5e-061
>GUAR_UG_06472	Singlet	0	1	From GLL052_F06_019	AAT40554	hypothetical protein PGEC542.18 [Solanum demissum]	257	e=2e-066
>GUAR_UG_02030	Singlet	1	0	From GLE016_H09_033	AAA96588	Nin 290 (pept unknown;290) [bacteriophage lambda]	399	e=4e-109
>GUAR_UG_01716	Singlet	1	0	From GLE010_D01_005	AAN43399	orf, conserved hypothetical protein [Shigella flexneri 2a str. 301]	309	e=5e-082
>GUAR_UG_04902	Singlet	1	0	From GLE088_A05_024	AAN42520	orf, conserved hypothetical protein [Shigella flexneri 2a str. 301]	439	e=2e-121
>GUAR_UG_05106	Singlet	1	0	From GLE091_G10_034	AAN42358	orf, conserved hypothetical protein [Shigella flexneri 2a str. 301]	330	e=2e-088
>GUAR_UG_05847	Singlet	0	1	From GLL029_B01_007	AAN42278	orf, conserved hypothetical protein [Shigella flexneri 2a str. 301]	275	e=5e-072
>GUAR_UG_07340	Singlet	0	1	From GLL083_B10_039	AAN42445	orf, conserved hypothetical protein [Shigella flexneri 2a str. 301]	276	e=3e-072
>GUAR_UG_02275	Singlet	1	0	From GLE024_B09_039	AAC73353	orf, hypothetical protein [Escherichia coli K12]	322	e=4e-086
>GUAR_UG_05461	Singlet	0	1	From GLL015_E05_020	AAC74489	orf, hypothetical protein [Escherichia coli K12]	366	e=3e-099
>GUAR_UG_06148	Singlet	0	1	From GLL03_G10_034	AAC76514	orf, hypothetical protein [Escherichia coli K12]	238	e=6e-061
>GUAR_UG_06519	Singlet	0	1	From GLL054_F12_043	AAC74583	orf, hypothetical protein [Escherichia coli K12]	251	e=1e-064
>GUAR_UG_06180	Singlet	0	1	From GLL041_A06_024	NP_915800	P0691E06.3 [Oryza sativa (japonica cultivar-group)]	208	e=5e-052
>GUAR_UG_04812	Singlet	1	0	From GLE085_E06_020	AAH19429	Unknown (protein for MGC:30371) [Mus musculus]	228	e=7e-058
>GUAR_UG_02355	Singlet	1	0	From GLE027_C01_006	AAM66002	unknown [Arabidopsis thaliana]	203	e=2e-050
>GUAR_UG_03133	Singlet	1	0	From GLE046_F09_035	AAM65942	unknown [Arabidopsis thaliana]	216	e=4e-054
>GUAR_UG_03149	Singlet	1	0	From GLE047_B05_023	AAM65780	unknown [Arabidopsis thaliana]	206	e=3e-051
>GUAR_UG_03315	Singlet	1	0	From GLE050_B12_047	AAM64960	unknown [Arabidopsis thaliana]	202	e=6e-050
>GUAR_UG_03702	Singlet	1	0	From GLE05_G12_042	AAM61409	unknown [Arabidopsis thaliana]	231	e=1e-058
>GUAR_UG_03709	Singlet	1	0	From GLE060_A03_016	AAM65735	unknown [Arabidopsis thaliana]	329	e=5e-088
>GUAR_UG_03821	Singlet	1	0	From GLE062_E01_004	AAM64850	unknown [Arabidopsis thaliana]	231	e=1e-058
>GUAR_UG_04051	Singlet	1	0	From GLE068_F05_019	AAM64384	unknown [Arabidopsis thaliana]	242	e=4e-062
>GUAR_UG_04404	Singlet	1	0	From GLE076_D12_045	AAM62991	unknown [Arabidopsis thaliana]	219	e=4e-055
>GUAR_UG_04489	Singlet	1	0	From GLE078_F11_043	AAM62508	unknown [Arabidopsis thaliana]	216	e=3e-054
>GUAR_UG_05211	Singlet	1	0	From GLE094_C01_006	AAM65748	unknown [Arabidopsis thaliana]	327	e=1e-087
>GUAR_UG_05937	Singlet	0	1	From GLL032_A04_016	AAM65575	unknown [Arabidopsis thaliana]	204	e=1e-050
>GUAR_UG_04141	Singlet	1	0	From GLE06_G06_018	AAK84475	unknown [Lycopersicon esculentum]	266	e=3e-069
>GUAR_UG_06514	Singlet	0	1	From GLL054_D02_005	AAF75750	unknown [Lycopersicon esculentum]	236	e=4e-060
>GUAR_UG_04661	Singlet	1	0	From GLE081_E08_028	AAF27920	unknown [Malus x domestica]	247	e=1e-063
>GUAR_UG_00272	Contig	8	9	From GLE046_D02_005, GLE044_C01_006, GLE087_A08_032, GLL041_E02_004, GLL060_F03_011, GLL093_F05_019, GLE069_D11_045, GLE085_E04_012, GLE087_G05_018, GLL054_H09_033, GLL038_B02_007, GLL071_C12_046, GLL068_B07_031, GLE055_A04_016, GLL015_E06_020, GLE02_H09_033, GLL035_G07_026	ABB16993	unknown [Solanum tuberosum]	263	e=3e-068
>GUAR_UG_00333	Contig	8	2	From GLL038_G01_002, GLE041_F08_027, GLE037_G12_042, GLE042_F10_035, GLE066_D01_005, GLE022_A02_008, GLE028_B03_015, GLE040_E08_028, GLL045_C03_014, GLE02_A02_008	ABA46783	unknown [Solanum tuberosum]	347	e=1e-093
>GUAR_UG_01920	Singlet	1	0	From GLE014_C10_038	ABA81867	unknown [Solanum tuberosum]	349	e=3e-094
>GUAR_UG_02168	Singlet	1	0	From GLE01_C10_038	ABA46754	unknown [Solanum tuberosum]	206	e=3e-051
>GUAR_UG_02312	Singlet	1	0	From GLE025_A10_040	ABA46783	unknown [Solanum tuberosum]	334	e=1e-089
>GUAR_UG_02654	Singlet	1	0	From GLE034_C01_006	ABA40425	unknown [Solanum tuberosum]	319	e=5e-085
>GUAR_UG_02714	Singlet	1	0	From GLE035_H10_033	ABB02647	unknown [Solanum tuberosum]	260	e=2e-067
>GUAR_UG_02719	Singlet	1	0	From GLE036_B10_039	ABB87113	unknown [Solanum tuberosum]	262	e=5e-068
>GUAR_UG_02872	Singlet	1	0	From GLE040_B06_023	ABB02647	unknown [Solanum tuberosum]	260	e=3e-067
>GUAR_UG_04124	Singlet	1	0	From GLE06_D07_029	ABA81866	unknown [Solanum tuberosum]	210	e=3e-052
>GUAR_UG_04339	Singlet	1	0	From GLE074_G12_042	ABB87113	unknown [Solanum tuberosum]	276	e=3e-072
>GUAR_UG_06685	Singlet	0	1	From GLL061_B11_047	ABB16991	unknown [Solanum tuberosum]	210	e=3e-052
>GUAR_UG_07315	Singlet	0	1	From GLL082_B12_047	ABA40425	unknown [Solanum tuberosum]	231	e=1e-058
>GUAR_UG_01707	Singlet	1	0	From GLE010_B07_031	NP_197941	unknown protein [Arabidopsis thaliana]	247	e=2e-063
>GUAR_UG_01775	Singlet	1	0	From GLE011_G01_002	NP_197671	unknown protein [Arabidopsis thaliana]	271	e=8e-071
>GUAR_UG_01827	Singlet	1	0	From GLE012_G04_010	NP_566443	unknown protein [Arabidopsis thaliana]	265	e=8e-069
>GUAR_UG_01849	Singlet	1	0	From GLE013_B04_015	NP_974102	unknown protein [Arabidopsis thaliana]	221	e=1e-055
>GUAR_UG_01854	Singlet	1	0	From GLE013_C04_014	NP_199513	unknown protein [Arabidopsis thaliana]	359	e=4e-097
>GUAR_UG_01918	Singlet	1	0	From GLE014_C07_030	NP_176277	unknown protein [Arabidopsis thaliana]	282	e=4e-074
>GUAR_UG_01919	Singlet	1	0	From GLE014_C09_038	AAB82630	unknown protein [Arabidopsis thaliana]	213	e=2e-053
>GUAR_UG_01948	Singlet	1	0	From GLE015_B03_015	AAD17448	unknown protein [Arabidopsis thaliana]	211	e=8e-053
>GUAR_UG_01963	Singlet	1	0	From GLE015_D03_013	NP_567872	unknown protein [Arabidopsis thaliana]	282	e=7e-074
>GUAR_UG_01982	Singlet	1	0	From GLE015_G07_026	NP_564334	unknown protein [Arabidopsis thaliana]	211	e=1e-052
>GUAR_UG_02023	Singlet	1	0	From GLE016_G09_034	AAM91288	unknown protein [Arabidopsis thaliana]	422	e=4e-116
>GUAR_UG_02054	Singlet	1	0	From GLE017_E12_044	NP_199553	unknown protein [Arabidopsis thaliana]	238	e=1e-060
>GUAR_UG_02068	Singlet	1	0	From GLE017_H11_041	NP_180823	unknown protein [Arabidopsis thaliana]	249	e=3e-064
>GUAR_UG_02080	Singlet	1	0	From GLE018_C11_046	NP_176682	unknown protein [Arabidopsis thaliana]	248	e=1e-063
>GUAR_UG_02098	Singlet	1	0	From GLE018_G06_018	AAM47876	unknown protein [Arabidopsis thaliana]	228	e=1e-057
>GUAR_UG_02133	Singlet	1	0	From GLE019_F05_019	NP_198396	unknown protein [Arabidopsis thaliana]	218	e=7e-055
>GUAR_UG_02157	Singlet	1	0	From GLE01_B01_007	NP_566034	unknown protein [Arabidopsis thaliana]	203	e=2e-050
>GUAR_UG_02181	Singlet	1	0	From GLE01_F04_011	NP_564152	unknown protein [Arabidopsis thaliana]	292	e=5e-077
>GUAR_UG_02199	Singlet	1	0	From GLE021_B06_023	NP_564690	unknown protein [Arabidopsis thaliana]	324	e=1e-086
>GUAR_UG_02200	Singlet	1	0	From GLE021_B08_031	AAG51195	unknown protein [Arabidopsis thaliana]	265	e=5e-069
>GUAR_UG_02224	Singlet	1	0	From GLE021_H01_001	NP_180998	unknown protein [Arabidopsis thaliana]	285	e=5e-075
>GUAR_UG_02237	Singlet	1	0	From GLE022_B01_007	NP_189292	unknown protein [Arabidopsis thaliana]	202	e=5e-050
>GUAR_UG_02251	Singlet	1	0	From GLE022_E08_028	NP_567130	unknown protein [Arabidopsis thaliana]	233	e=3e-059
>GUAR_UG_02254	Singlet	1	0	From GLE022_F01_003	AAM20091	unknown protein [Arabidopsis thaliana]	259	e=4e-067
>GUAR_UG_02263	Singlet	1	0	From GLE022_H05_017	NP_564467	unknown protein [Arabidopsis thaliana]	309	e=3e-082
>GUAR_UG_02295	Singlet	1	0	From GLE024_F08_027	NP_567710	unknown protein [Arabidopsis thaliana]	261	e=1e-067
>GUAR_UG_02299	Singlet	1	0	From GLE024_G01_002	NP_177713	unknown protein [Arabidopsis thaliana]	260	e=2e-067
>GUAR_UG_02331	Singlet	1	0	From GLE025_F06_019	NP_178407	unknown protein [Arabidopsis thaliana]	283	e=2e-074
>GUAR_UG_02371	Singlet	1	0	From GLE027_E06_020	NP_192049	unknown protein [Arabidopsis thaliana]	207	e=2e-051
>GUAR_UG_02400	Singlet	1	0	From GLE028_C02_006	NP_196706	unknown protein [Arabidopsis thaliana]	247	e=2e-063
>GUAR_UG_02407	Singlet	1	0	From GLE028_E12_044	NP_191984	unknown protein [Arabidopsis thaliana]	260	e=3e-067
>GUAR_UG_02409	Singlet	1	0	From GLE028_F09_035	NP_193253	unknown protein [Arabidopsis thaliana]	381	e=6e-104
>GUAR_UG_02435	Singlet	1	0	From GLE029_D07_029	NP_564289	unknown protein [Arabidopsis thaliana]	292	e=6e-077
>GUAR_UG_02484	Singlet	1	0	From GLE02_E04_012	NP_172132	unknown protein [Arabidopsis thaliana]	218	e=1e-054
>GUAR_UG_02506	Singlet	1	0	From GLE030_A04_016	NP_566457	unknown protein [Arabidopsis thaliana]	329	e=5e-088
>GUAR_UG_02510	Singlet	1	0	From GLE030_B06_023	NP_173863	unknown protein [Arabidopsis thaliana]	220	e=2e-055
>GUAR_UG_02520	Singlet	1	0	From GLE030_D02_005	NP_566453	unknown protein [Arabidopsis thaliana]	326	e=2e-087
>GUAR_UG_02530	Singlet	1	0	From GLE030_F10_035	NP_200988	unknown protein [Arabidopsis thaliana]	213	e=2e-053
>GUAR_UG_02531	Singlet	1	0	From GLE030_G06_018	NP_196748	unknown protein [Arabidopsis thaliana]	238	e=7e-061
>GUAR_UG_02585	Singlet	1	0	From GLE032_C02_006	NP_850085	unknown protein [Arabidopsis thaliana]	361	e=1e-097
>GUAR_UG_02601	Singlet	1	0	From GLE032_F06_019	AAF20228	unknown protein [Arabidopsis thaliana]	312	e=5e-083
>GUAR_UG_02603	Singlet	1	0	From GLE032_G01_002	NP_566696	unknown protein [Arabidopsis thaliana]	208	e=1e-051
>GUAR_UG_02610	Singlet	1	0	From GLE033_A01_008	NP_564753	unknown protein [Arabidopsis thaliana]	327	e=2e-087
>GUAR_UG_02613	Singlet	1	0	From GLE033_A12_048	NP_564728	unknown protein [Arabidopsis thaliana]	294	e=1e-077
>GUAR_UG_02630	Singlet	1	0	From GLE033_E08_028	NP_196075	unknown protein [Arabidopsis thaliana]	210	e=2e-052
>GUAR_UG_02644	Singlet	1	0	From GLE033_H09_033	AAO42272	unknown protein [Arabidopsis thaliana]	373	e=2e-101
>GUAR_UG_02650	Singlet	1	0	From GLE034_B01_007	NP_173505	unknown protein [Arabidopsis thaliana]	213	e=4e-053
>GUAR_UG_02671	Singlet	1	0	From GLE034_F11_043	NP_196066	unknown protein [Arabidopsis thaliana]	289	e=3e-076
>GUAR_UG_02675	Singlet	1	0	From GLE034_G08_026	NP_567225	unknown protein [Arabidopsis thaliana]	223	e=3e-056
>GUAR_UG_02695	Singlet	1	0	From GLE035_D12_045	NP_197686	unknown protein [Arabidopsis thaliana]	268	e=1e-069
>GUAR_UG_02728	Singlet	1	0	From GLE036_D10_037	AAD32806	unknown protein [Arabidopsis thaliana]	342	e=3e-092
>GUAR_UG_02734	Singlet	1	0	From GLE036_F01_003	NP_564684	unknown protein [Arabidopsis thaliana]	230	e=2e-058
>GUAR_UG_02744	Singlet	1	0	From GLE036_H08_025	NP_563840	unknown protein [Arabidopsis thaliana]	294	e=1e-077
>GUAR_UG_02779	Singlet	1	0	From GLE037_G10_034	NP_568526	unknown protein [Arabidopsis thaliana]	286	e=3e-075
>GUAR_UG_02782	Singlet	1	0	From GLE037_H12_041	NP_567229	unknown protein [Arabidopsis thaliana]	265	e=5e-069
>GUAR_UG_02784	Singlet	1	0	From GLE038_A03_016	NP_564294	unknown protein [Arabidopsis thaliana]	264	e=2e-068
>GUAR_UG_02803	Singlet	1	0	From GLE038_D06_021	NP_200406	unknown protein [Arabidopsis thaliana]	257	e=2e-066
>GUAR_UG_02820	Singlet	1	0	From GLE038_H02_001	NP_200579	unknown protein [Arabidopsis thaliana]	224	e=2e-056
>GUAR_UG_02861	Singlet	1	0	From GLE040_A02_008	BAC42121	unknown protein [Arabidopsis thaliana]	243	e=2e-062
>GUAR_UG_02885	Singlet	1	0	From GLE040_D07_029	NP_565760	unknown protein [Arabidopsis thaliana]	301	e=8e-080
>GUAR_UG_02892	Singlet	1	0	From GLE040_F08_027	NP_191718	unknown protein [Arabidopsis thaliana]	282	e=4e-074
>GUAR_UG_02918	Singlet	1	0	From GLE041_D10_037	NP_565921	unknown protein [Arabidopsis thaliana]	205	e=1e-050
>GUAR_UG_02921	Singlet	1	0	From GLE041_E04_012	AAO42272	unknown protein [Arabidopsis thaliana]	213	e=2e-053
>GUAR_UG_02939	Singlet	1	0	From GLE041_H01_001	NP_196244	unknown protein [Arabidopsis thaliana]	224	e=2e-056
>GUAR_UG_02945	Singlet	1	0	From GLE042_A06_024	NP_180390	unknown protein [Arabidopsis thaliana]	278	e=6e-073
>GUAR_UG_02947	Singlet	1	0	From GLE042_A09_040	NP_201080	unknown protein [Arabidopsis thaliana]	227	e=2e-057
>GUAR_UG_02963	Singlet	1	0	From GLE042_E06_020	NP_565706	unknown protein [Arabidopsis thaliana]	258	e=6e-067
>GUAR_UG_03004	Singlet	1	0	From GLE043_E05_020	NP_563979	unknown protein [Arabidopsis thaliana]	213	e=3e-053
>GUAR_UG_03013	Singlet	1	0	From GLE043_G07_026	NP_199828	unknown protein [Arabidopsis thaliana]	225	e=5e-057
>GUAR_UG_03033	Singlet	1	0	From GLE044_C05_022	NP_974917	unknown protein [Arabidopsis thaliana]	221	e=8e-056
>GUAR_UG_03048	Singlet	1	0	From GLE044_E12_044	AAB63086	unknown protein [Arabidopsis thaliana]	312	e=6e-083
>GUAR_UG_03076	Singlet	1	0	From GLE045_C06_022	NP_567210	unknown protein [Arabidopsis thaliana]	203	e=3e-050
>GUAR_UG_03083	Singlet	1	0	From GLE045_E02_004	NP_850546	unknown protein [Arabidopsis thaliana]	215	e=9e-054
>GUAR_UG_03093	Singlet	1	0	From GLE045_F08_027	NP_564925	unknown protein [Arabidopsis thaliana]	212	e=6e-053
>GUAR_UG_03098	Singlet	1	0	From GLE045_G02_002	NP_568526	unknown protein [Arabidopsis thaliana]	220	e=2e-055
>GUAR_UG_03143	Singlet	1	0	From GLE046_H10_033	NP_564753	unknown protein [Arabidopsis thaliana]	221	e=7e-056
>GUAR_UG_03160	Singlet	1	0	From GLE047_E04_012	NP_197347	unknown protein [Arabidopsis thaliana]	210	e=2e-052
>GUAR_UG_03168	Singlet	1	0	From GLE047_G02_002	NP_191859	unknown protein [Arabidopsis thaliana]	211	e=8e-053
>GUAR_UG_03172	Singlet	1	0	From GLE047_G10_034	NP_177713	unknown protein [Arabidopsis thaliana]	220	e=2e-055
>GUAR_UG_03201	Singlet	1	0	From GLE048_G01_002	NP_197730	unknown protein [Arabidopsis thaliana]	255	e=5e-066
>GUAR_UG_03202	Singlet	1	0	From GLE048_G05_018	AAG51195	unknown protein [Arabidopsis thaliana]	224	e=2e-056
>GUAR_UG_03210	Singlet	1	0	From GLE048_H09_033	NP_566527	unknown protein [Arabidopsis thaliana]	203	e=3e-050
>GUAR_UG_03269	Singlet	1	0	From GLE04_C07_030	NP_566678	unknown protein [Arabidopsis thaliana]	273	e=3e-071
>GUAR_UG_03309	Singlet	1	0	From GLE050_A09_040	NP_565189	unknown protein [Arabidopsis thaliana]	287	e=2e-075
>GUAR_UG_03336	Singlet	1	0	From GLE050_G10_034	NP_194164	unknown protein [Arabidopsis thaliana]	220	e=3e-055
>GUAR_UG_03373	Singlet	1	0	From GLE051_F02_003	NP_568128	unknown protein [Arabidopsis thaliana]	200	e=2e-049
>GUAR_UG_03382	Singlet	1	0	From GLE051_G07_026	NP_190696	unknown protein [Arabidopsis thaliana]	413	e=1e-113
>GUAR_UG_03385	Singlet	1	0	From GLE051_H01_001	NP_177185	unknown protein [Arabidopsis thaliana]	221	e=1e-055
>GUAR_UG_03399	Singlet	1	0	From GLE052_B05_023	NP_198055	unknown protein [Arabidopsis thaliana]	283	e=3e-074
>GUAR_UG_03430	Singlet	1	0	From GLE053_A03_016	NP_200334	unknown protein [Arabidopsis thaliana]	214	e=2e-053
>GUAR_UG_03445	Singlet	1	0	From GLE053_C11_046	NP_565477	unknown protein [Arabidopsis thaliana]	352	e=3e-095
>GUAR_UG_03508	Singlet	1	0	From GLE054_H09_033	NP_193307	unknown protein [Arabidopsis thaliana]	299	e=5e-079
>GUAR_UG_03514	Singlet	1	0	From GLE055_A09_040	NP_567979	unknown protein [Arabidopsis thaliana]	280	e=2e-073
>GUAR_UG_03527	Singlet	1	0	From GLE055_D08_029	NP_849527	unknown protein [Arabidopsis thaliana]	333	e=2e-089
>GUAR_UG_03541	Singlet	1	0	From GLE056_A02_008	NP_177811	unknown protein [Arabidopsis thaliana]	260	e=2e-067
>GUAR_UG_03594	Singlet	1	0	From GLE057_B05_023	NP_196647	unknown protein [Arabidopsis thaliana]	322	e=4e-086
>GUAR_UG_03625	Singlet	1	0	From GLE057_G12_042	NP_198149	unknown protein [Arabidopsis thaliana]	248	e=1e-063
>GUAR_UG_03633	Singlet	1	0	From GLE059_A02_008	NP_196480	unknown protein [Arabidopsis thaliana]	215	e=6e-054
>GUAR_UG_03711	Singlet	1	0	From GLE060_A07_032	NP_176519	unknown protein [Arabidopsis thaliana]	200	e=3e-049
>GUAR_UG_03748	Singlet	1	0	From GLE060_H05_017	NP_199238	unknown protein [Arabidopsis thaliana]	226	e=4e-057
>GUAR_UG_03921	Singlet	1	0	From GLE065_B06_023	NP_568467	unknown protein [Arabidopsis thaliana]	277	e=1e-072
>GUAR_UG_03935	Singlet	1	0	From GLE065_E08_028	NP_566599	unknown protein [Arabidopsis thaliana]	302	e=7e-080
>GUAR_UG_03973	Singlet	1	0	From GLE066_E02_004	NP_974976	unknown protein [Arabidopsis thaliana]	226	e=3e-057
>GUAR_UG_04012	Singlet	1	0	From GLE067_C11_046	NP_566709	unknown protein [Arabidopsis thaliana]	230	e=2e-058
>GUAR_UG_04023	Singlet	1	0	From GLE067_G09_034	NP_201515	unknown protein [Arabidopsis thaliana]	268	e=6e-070
>GUAR_UG_04040	Singlet	1	0	From GLE068_C10_038	NP_194842	unknown protein [Arabidopsis thaliana]	234	e=2e-059
>GUAR_UG_04041	Singlet	1	0	From GLE068_C12_046	NP_195298	unknown protein [Arabidopsis thaliana]	294	e=1e-077
>GUAR_UG_04089	Singlet	1	0	From GLE069_E11_044	NP_190603	unknown protein [Arabidopsis thaliana]	278	e=8e-073
>GUAR_UG_04163	Singlet	1	0	From GLE070_B08_031	NP_565778	unknown protein [Arabidopsis thaliana]	224	e=1e-056
>GUAR_UG_04176	Singlet	1	0	From GLE070_D05_021	NP_172814	unknown protein [Arabidopsis thaliana]	273	e=2e-071
>GUAR_UG_04224	Singlet	1	0	From GLE071_F11_043	NP_974570	unknown protein [Arabidopsis thaliana]	234	e=1e-059
>GUAR_UG_04235	Singlet	1	0	From GLE071_H09_033	NP_194646	unknown protein [Arabidopsis thaliana]	266	e=3e-069
>GUAR_UG_04288	Singlet	1	0	From GLE073_C07_030	AAM91544	unknown protein [Arabidopsis thaliana]	216	e=3e-054
>GUAR_UG_04291	Singlet	1	0	From GLE073_D02_005	NP_177032	unknown protein [Arabidopsis thaliana]	320	e=2e-085
>GUAR_UG_04329	Singlet	1	0	From GLE074_E09_036	NP_566418	unknown protein [Arabidopsis thaliana]	348	e=7e-094
>GUAR_UG_04337	Singlet	1	0	From GLE074_G05_018	NP_566696	unknown protein [Arabidopsis thaliana]	240	e=2e-061
>GUAR_UG_04390	Singlet	1	0	From GLE076_A10_040	NP_973664	unknown protein [Arabidopsis thaliana]	297	e=1e-078
>GUAR_UG_04459	Singlet	1	0	From GLE077_H07_025	NP_194184	unknown protein [Arabidopsis thaliana]	217	e=2e-054
>GUAR_UG_04540	Singlet	1	0	From GLE079_H11_041	NP_564144	unknown protein [Arabidopsis thaliana]	241	e=1e-061
>GUAR_UG_04560	Singlet	1	0	From GLE07_C07_030	NP_973753	unknown protein [Arabidopsis thaliana]	252	e=4e-065
>GUAR_UG_04624	Singlet	1	0	From GLE080_G03_010	NP_181067	unknown protein [Arabidopsis thaliana]	269	e=3e-070
>GUAR_UG_04632	Singlet	1	0	From GLE080_H02_001	NP_564618	unknown protein [Arabidopsis thaliana]	315	e=5e-084
>GUAR_UG_04681	Singlet	1	0	From GLE082_A02_008	NP_173229	unknown protein [Arabidopsis thaliana]	267	e=2e-069
>GUAR_UG_04690	Singlet	1	0	From GLE082_C05_022	NP_565208	unknown protein [Arabidopsis thaliana]	265	e=6e-069
>GUAR_UG_04761	Singlet	1	0	From GLE084_A11_048	NP_177032	unknown protein [Arabidopsis thaliana]	247	e=2e-063
>GUAR_UG_04767	Singlet	1	0	From GLE084_C03_014	NP_683436	unknown protein [Arabidopsis thaliana]	221	e=8e-056
>GUAR_UG_04846	Singlet	1	0	From GLE086_D06_021	NP_196563	unknown protein [Arabidopsis thaliana]	247	e=2e-063
>GUAR_UG_04927	Singlet	1	0	From GLE088_E10_036	NP_180725	unknown protein [Arabidopsis thaliana]	204	e=2e-050
>GUAR_UG_04929	Singlet	1	0	From GLE088_F04_011	AAL38889	unknown protein [Arabidopsis thaliana]	245	e=5e-063
>GUAR_UG_04993	Singlet	1	0	From GLE08_D03_013	NP_001030933	unknown protein [Arabidopsis thaliana]	274	e=1e-071
>GUAR_UG_05014	Singlet	1	0	From GLE08_G04_010	NP_199553	unknown protein [Arabidopsis thaliana]	226	e=3e-057
>GUAR_UG_05044	Singlet	1	0	From GLE090_E03_012	NP_568947	unknown protein [Arabidopsis thaliana]	230	e=2e-058
>GUAR_UG_05058	Singlet	1	0	From GLE090_H03_009	NP_973929	unknown protein [Arabidopsis thaliana]	229	e=4e-058
>GUAR_UG_05083	Singlet	1	0	From GLE091_C12_046	NP_566327	unknown protein [Arabidopsis thaliana]	268	e=1e-069
>GUAR_UG_05089	Singlet	1	0	From GLE091_E03_012	AAM53283	unknown protein [Arabidopsis thaliana]	252	e=7e-065
>GUAR_UG_05102	Singlet	1	0	From GLE091_G04_010	NP_568368	unknown protein [Arabidopsis thaliana]	216	e=3e-054
>GUAR_UG_05170	Singlet	1	0	From GLE093_C01_006	NP_564334	unknown protein [Arabidopsis thaliana]	213	e=2e-053
>GUAR_UG_05183	Singlet	1	0	From GLE093_E07_028	NP_193341	unknown protein [Arabidopsis thaliana]	270	e=1e-070
>GUAR_UG_05204	Singlet	1	0	From GLE094_B03_015	NP_172499	unknown protein [Arabidopsis thaliana]	343	e=2e-092
>GUAR_UG_05215	Singlet	1	0	From GLE094_C09_038	NP_174113	unknown protein [Arabidopsis thaliana]	241	e=1e-061
>GUAR_UG_05224	Singlet	1	0	From GLE094_E08_028	NP_568500	unknown protein [Arabidopsis thaliana]	263	e=2e-068
>GUAR_UG_05229	Singlet	1	0	From GLE094_F11_043	NP_568170	unknown protein [Arabidopsis thaliana]	208	e=9e-052
>GUAR_UG_05235	Singlet	1	0	From GLE094_H08_025	NP_564509	unknown protein [Arabidopsis thaliana]	384	e=1e-104
>GUAR_UG_05278	Singlet	0	1	From GLL010_A08_032	NP_187845	unknown protein [Arabidopsis thaliana]	251	e=9e-065
>GUAR_UG_05570	Singlet	0	1	From GLL018_G10_034	NP_194094	unknown protein [Arabidopsis thaliana]	226	e=4e-057
>GUAR_UG_05608	Singlet	0	1	From GLL01_C10_038	NP_199582	unknown protein [Arabidopsis thaliana]	234	e=1e-059
>GUAR_UG_05614	Singlet	0	1	From GLL01_E03_012	NP_178035	unknown protein [Arabidopsis thaliana]	218	e=1e-054
>GUAR_UG_05696	Singlet	0	1	From GLL022_H03_009	NP_199897	unknown protein [Arabidopsis thaliana]	256	e=3e-066
>GUAR_UG_05703	Singlet	0	1	From GLL023_A08_032	NP_566611	unknown protein [Arabidopsis thaliana]	247	e=1e-063
>GUAR_UG_05781	Singlet	0	1	From GLL025_G04_010	NP_564889	unknown protein [Arabidopsis thaliana]	258	e=1e-066
>GUAR_UG_05815	Singlet	0	1	From GLL027_H03_009	NP_191067	unknown protein [Arabidopsis thaliana]	342	e=4e-092
>GUAR_UG_05872	Singlet	0	1	From GLL02_C08_030	NP_973987	unknown protein [Arabidopsis thaliana]	332	e=4e-089
>GUAR_UG_05878	Singlet	0	1	From GLL02_D11_045	NP_565469	unknown protein [Arabidopsis thaliana]	302	e=3e-080
>GUAR_UG_05923	Singlet	0	1	From GLL031_A10_040	NP_568274	unknown protein [Arabidopsis thaliana]	225	e=7e-057
>GUAR_UG_05965	Singlet	0	1	From GLL033_A09_040	NP_189029	unknown protein [Arabidopsis thaliana]	262	e=5e-068
>GUAR_UG_06011	Singlet	0	1	From GLL035_B09_039	NP_564469	unknown protein [Arabidopsis thaliana]	341	e=1e-091
>GUAR_UG_06058	Singlet	0	1	From GLL036_H03_009	BAD43699	unknown protein [Arabidopsis thaliana]	215	e=7e-054
>GUAR_UG_06111	Singlet	0	1	From GLL038_G09_034	NP_564864	unknown protein [Arabidopsis thaliana]	278	e=9e-073
>GUAR_UG_06162	Singlet	0	1	From GLL040_C11_046	NP_564937	unknown protein [Arabidopsis thaliana]	221	e=1e-055
>GUAR_UG_06206	Singlet	0	1	From GLL042_C04_014	NP_201232	unknown protein [Arabidopsis thaliana]	307	e=9e-082
>GUAR_UG_06259	Singlet	0	1	From GLL044_D10_037	NP_176382	unknown protein [Arabidopsis thaliana]	253	e=3e-065
>GUAR_UG_06268	Singlet	0	1	From GLL044_H09_033	NP_199015	unknown protein [Arabidopsis thaliana]	213	e=2e-053
>GUAR_UG_06477	Singlet	0	1	From GLL052_H04_009	NP_567710	unknown protein [Arabidopsis thaliana]	211	e=1e-052
>GUAR_UG_06638	Singlet	0	1	From GLL05_E12_044	NP_177992	unknown protein [Arabidopsis thaliana]	287	e=2e-075
>GUAR_UG_06775	Singlet	0	1	From GLL063_H07_025	NP_177628	unknown protein [Arabidopsis thaliana]	223	e=4e-056
>GUAR_UG_06886	Singlet	0	1	From GLL068_B10_039	NP_187845	unknown protein [Arabidopsis thaliana]	233	e=2e-059
>GUAR_UG_06925	Singlet	0	1	From GLL069_G06_018	NP_564346	unknown protein [Arabidopsis thaliana]	278	e=7e-073
>GUAR_UG_06959	Singlet	0	1	From GLL070_B11_047	NP_199799	unknown protein [Arabidopsis thaliana]	355	e=6e-096
>GUAR_UG_07036	Singlet	0	1	From GLL073_A07_032	AAC20722	unknown protein [Arabidopsis thaliana]	215	e=8e-054
>GUAR_UG_07061	Singlet	0	1	From GLL073_H10_033	NP_195677	unknown protein [Arabidopsis thaliana]	209	e=5e-052
>GUAR_UG_07236	Singlet	0	1	From GLL07_C08_030	NP_179569	unknown protein [Arabidopsis thaliana]	278	e=8e-073
>GUAR_UG_07375	Singlet	0	1	From GLL084_D10_037	NP_849920	unknown protein [Arabidopsis thaliana]	201	e=9e-050
>GUAR_UG_07391	Singlet	0	1	From GLL085_B11_047	NP_199475	unknown protein [Arabidopsis thaliana]	204	e=1e-050
>GUAR_UG_07550	Singlet	0	1	From GLL090_D03_013	AAO42313	unknown protein [Arabidopsis thaliana]	253	e=3e-065
>GUAR_UG_07562	Singlet	0	1	From GLL090_G03_010	NP_200682	unknown protein [Arabidopsis thaliana]	305	e=5e-081
>GUAR_UG_07594	Singlet	0	1	From GLL092_D01_005	NP_173623	unknown protein [Arabidopsis thaliana]	235	e=6e-060
>GUAR_UG_03462	Singlet	1	0	From GLE053_G05_018	AAT85217	unknown protein [Oryza sativa (japonica cultivar-group)]	252	e=4e-065
>GUAR_UG_03472	Singlet	1	0	From GLE054_A07_032	XP_450882	unknown protein [Oryza sativa (japonica cultivar-group)]	322	e=3e-086
>GUAR_UG_03491	Singlet	1	0	From GLE054_E08_028	XP_477566	unknown protein [Oryza sativa (japonica cultivar-group)]	409	e=3e-112
>GUAR_UG_03909	Singlet	1	0	From GLE064_H08_025	AAT77407	unknown protein [Oryza sativa (japonica cultivar-group)]	210	e=2e-052
>GUAR_UG_04004	Singlet	1	0	From GLE067_B04_015	BAD69198	unknown protein [Oryza sativa (japonica cultivar-group)]	328	e=8e-088
>GUAR_UG_04391	Singlet	1	0	From GLE076_A11_048	AAV43850	unknown protein [Oryza sativa (japonica cultivar-group)]	291	e=1e-076
>GUAR_UG_04848	Singlet	1	0	From GLE086_D10_037	NP_922913	unknown protein [Oryza sativa (japonica cultivar-group)]	226	e=4e-057
>GUAR_UG_05139	Singlet	1	0	From GLE092_E10_036	XP_479601	unknown protein [Oryza sativa (japonica cultivar-group)]	357	e=2e-096
>GUAR_UG_06515	Singlet	0	1	From GLL054_D11_045	XP_470247	Unknown protein [Oryza sativa (japonica cultivar-group)]	302	e=3e-080
>GUAR_UG_06842	Singlet	0	1	From GLL066_E04_012	NP_922181	unknown protein [Oryza sativa (japonica cultivar-group)]	248	e=8e-064
>GUAR_UG_07629	Singlet	0	1	From GLL093_E06_020	AAO24648	unknown protein [Phytophthora sojae]	289	e=4e-076
>GUAR_UG_03140	Singlet	1	0	From GLE046_G11_042	AAF00624	unknown protein, 5' partial [Arabidopsis thaliana]	403	e=2e-110
>GUAR_UG_05225	Singlet	1	0	From GLE094_E11_044	AAF00624	unknown protein, 5' partial [Arabidopsis thaliana]	249	e=3e-064
>GUAR_UG_02817	Singlet	1	0	From GLE038_G07_026	AAG52446	unknown protein; 23656-22633 [Arabidopsis thaliana]	295	e=6e-078
>GUAR_UG_01940	Singlet	1	0	From GLE014_H04_009	BAB01044	unnamed protein product [Arabidopsis thaliana]	223	e=3e-056
>GUAR_UG_01972	Singlet	1	0	From GLE015_E09_036	BAB08523	unnamed protein product [Arabidopsis thaliana]	227	e=2e-057
>GUAR_UG_02475	Singlet	1	0	From GLE02_C02_006	BAB08525	unnamed protein product [Arabidopsis thaliana]	236	e=2e-060
>GUAR_UG_02765	Singlet	1	0	From GLE037_D08_029	BAB11512	unnamed protein product [Arabidopsis thaliana]	200	e=2e-049
>GUAR_UG_04412	Singlet	1	0	From GLE076_G01_002	BAB11287	unnamed protein product [Arabidopsis thaliana]	293	e=3e-077
>GUAR_UG_04515	Singlet	1	0	From GLE079_D02_005	BAB10670	unnamed protein product [Arabidopsis thaliana]	289	e=3e-076
>GUAR_UG_05067	Singlet	1	0	From GLE091_A07_032	BAB11425	unnamed protein product [Arabidopsis thaliana]	242	e=6e-062
>GUAR_UG_05098	Singlet	1	0	From GLE091_F09_035	BAA97011	unnamed protein product [Arabidopsis thaliana]	200	e=2e-049
>GUAR_UG_05674	Singlet	0	1	From GLL021_H08_025	CAA26100	unnamed protein product [Escherichia coli]	446	e=2e-123
>GUAR_UG_03719	Singlet	1	0	From GLE060_B08_031	CAA31965	unnamed protein product [Medicago sativa]	247	e=2e-063
>GUAR_UG_04109	Singlet	1	0	From GLE06_A06_024	CAA36644	unnamed protein product [Medicago sativa]	296	e=3e-078
>GUAR_UG_03175	Singlet	1	0	From GLE047_H02_001	NP_913415	unnamed protein product [Oryza sativa (japonica cultivar-group)]	276	e=4e-072
>GUAR_UG_04907	Singlet	1	0	From GLE088_A10_040	NP_913279	unnamed protein product [Oryza sativa (japonica cultivar-group)]	221	e=1e-055
>GUAR_UG_03461	Singlet	1	0	From GLE053_G04_010	CAA33408	unnamed protein product [Pisum sativum]	269	e=4e-070
>GUAR_UG_03608	Singlet	1	0	From GLE057_D11_045	CAA36792	unnamed protein product [Pisum sativum]	274	e=1e-071
>GUAR_UG_05778	Singlet	0	1	From GLL025_E09_036	CAA32185	unnamed protein product [Pisum sativum]	213	e=3e-053
		262	79

## Sheet: non classified
Unigene ID	Unigene Type	Expression_Early_Seeds	Expression_Late_Seeds	Source ESTs	NR Top Hit	NR Top Hit Description	Score	Expectation
>GUAR_UG_02014	Singlet	1	0	From GLE016_F02_003	BAA02696	21D7 antigen [Daucus carota]	273	e=3e-071
>GUAR_UG_00056	Contig	13	42	From GLL043_D11_045, GLE082_B03_015, GLE050_G03_010, GLL013_G10_034, GLE080_B11_047, GLL038_E11_044, GLL053_A12_048, GLL02_F05_019, GLL042_B09_039, GLL074_C10_038, GLE016_H06_017, GLL046_A02_008, GLL052_D10_037, GLL04_B03_015, GLL084_F01_003, GLL064_E05_020, GLE053_C04_014, GLL029_G07_026, GLE079_E08_028, GLE029_B07_031, GLE052_F08_027, GLE047_A08_032, GLE049_C07_030, GLL06_A04_016, GLE068_A11_04…	BAA02151	21kd polypeptide [Oryza sativa (japonica cultivar-group)]	320	e=2e-085
>GUAR_UG_05920	Singlet	0	1	From GLL030_H10_033	BAA02151	21kd polypeptide [Oryza sativa (japonica cultivar-group)]	233	e=2e-059
>GUAR_UG_03022	Singlet	1	0	From GLE044_A02_008	ABC61502	AGO1-1 [Nicotiana benthamiana]	247	e=2e-063
>GUAR_UG_00563	Contig	4	0	From GLE033_G10_034, GLE021_C01_006, GLE046_B11_047, GLE056_A10_040	ABC61505	AGO4-2 [Nicotiana benthamiana]	327	e=2e-087
>GUAR_UG_05590	Singlet	0	1	From GLL019_F09_035	AAQ74889	Al-induced protein [Gossypium hirsutum]	304	e=2e-080
>GUAR_UG_00067	Contig	5	5	From GLE064_C06_022, GLE047_B12_047, GLL094_G09_034, GLE03_D12_045, GLE055_F11_043, GLE077_F09_035, GLL019_G11_042, GLL069_H10_033, GLL074_A09_040, GLL037_A02_008	CAA75308	annexin [Medicago truncatula]	206	e=5e-051
>GUAR_UG_00301	Contig	6	8	From GLL029_A11_048, GLL059_B07_031, GLL03_E04_012, GLL036_H04_009, GLE07_G06_018, GLL079_A08_032, GLL087_A07_032, GLL051_A07_032, GLE019_F09_035, GLE079_A02_008, GLE082_D10_037, GLL072_B04_015, GLE03_B07_031, GLE018_A08_032	CAA75308	annexin [Medicago truncatula]	267	e=2e-069
>GUAR_UG_00305	Contig	1	12	From GLE047_D01_005, GLL054_C12_046, GLL042_C01_006, GLL064_A01_008, GLL029_D09_037, GLL064_C01_006, GLL062_B03_015, GLL016_F11_043, GLL083_G11_042, GLL067_C10_038, GLL072_A10_040, GLL071_C01_006, GLL090_D02_005	CAA75308	annexin [Medicago truncatula]	238	e=1e-060
>GUAR_UG_03877	Singlet	1	0	From GLE064_B10_039	BAD37235	putative auxin-independent growth promoter [Oryza sativa (japonica cultivar-group)]	339	e=3e-091
>GUAR_UG_07571	Singlet	0	1	From GLL091_B06_023	BAD69015	putative auxin-independent growth promoter [Oryza sativa (japonica cultivar-group)]	266	e=3e-069
>GUAR_UG_02100	Singlet	1	0	From GLE018_G08_026	AAP88334	At1g15860 [Arabidopsis thaliana]	251	e=1e-064
>GUAR_UG_05090	Singlet	1	0	From GLE091_E04_012	AAY34160	At1g26520 [Arabidopsis thaliana]	317	e=2e-084
>GUAR_UG_02179	Singlet	1	0	From GLE01_E12_044	AAV84487	At1g68080 [Arabidopsis thaliana]	345	e=5e-093
>GUAR_UG_04153	Singlet	1	0	From GLE070_A06_024	AAM98086	At1g73430/T9L24_16 [Arabidopsis thaliana]	296	e=2e-078
>GUAR_UG_02852	Singlet	1	0	From GLE03_F03_011	AAQ22617	At2g16980 [Arabidopsis thaliana]	202	e=7e-050
>GUAR_UG_02490	Singlet	1	0	From GLE02_F01_003	AAL57663	At2g17250/T23A1.11 [Arabidopsis thaliana]	223	e=2e-056
>GUAR_UG_04196	Singlet	1	0	From GLE070_H08_025	AAP37792	At2g26780 [Arabidopsis thaliana]	272	e=5e-071
>GUAR_UG_02241	Singlet	1	0	From GLE022_C06_022	AAV84481	At3g21820 [Arabidopsis thaliana]	271	e=1e-070
>GUAR_UG_06190	Singlet	0	1	From GLL041_E10_036	AAK52989	AT4g26860/F10M23_200 [Arabidopsis thaliana]	225	e=6e-057
>GUAR_UG_02466	Singlet	1	0	From GLE02_A10_040	AAV85695	At4g28600 [Arabidopsis thaliana]	266	e=3e-069
>GUAR_UG_02149	Singlet	1	0	From GLE019_H10_033	AAL06496	AT5g04420/T32M21_20 [Arabidopsis thaliana]	281	e=8e-074
>GUAR_UG_03214	Singlet	1	0	From GLE049_A06_024	AAM65358	AT5g51550/K17N15_10 [Arabidopsis thaliana]	316	e=3e-084
>GUAR_UG_04498	Singlet	1	0	From GLE078_H07_025	NP_566275	ATBPM2; protein binding [Arabidopsis thaliana]	217	e=1e-054
>GUAR_UG_02394	Singlet	1	0	From GLE028_A06_024	NP_567660	ATCES1 (Acyl-CoA independent ceramide synthase); catalytic/ hydrolase, acting on carbon-nitrogen (but not peptide) bonds, in linear amides [Arabidopsis thaliana]	279	e=3e-073
>GUAR_UG_05363	Singlet	0	1	From GLL012_F09_035	NP_172520	ATCPISCA; structural molecule [Arabidopsis thaliana]	201	e=1e-049
>GUAR_UG_03772	Singlet	1	0	From GLE061_D01_005	NP_850666	ATNOS1 [Arabidopsis thaliana]	207	e=2e-051
>GUAR_UG_07525	Singlet	0	1	From GLL08_E07_028	NP_564358	ATPase [Arabidopsis thaliana]	356	e=3e-096
>GUAR_UG_04192	Singlet	1	0	From GLE070_G12_042	AAM61053	AtPH1-like protein [Arabidopsis thaliana]	245	e=7e-063
>GUAR_UG_05725	Singlet	0	1	From GLL023_F03_011	NP_190868	ATPP2-A15 [Arabidopsis thaliana]	319	e=3e-085
>GUAR_UG_03504	Singlet	1	0	From GLE054_H01_001	BAD29036	bystin (51.6 kD)-like [Oryza sativa (japonica cultivar-group)]	231	e=8e-059
>GUAR_UG_05125	Singlet	1	0	From GLE092_C02_006	BAD33828	C2 domain-containing protein-like [Oryza sativa (japonica cultivar-group)]	218	e=6e-055
>GUAR_UG_01759	Singlet	1	0	From GLE011_C02_006	CAJ00009	C3HC4 zinc finger containing protein [Medicago truncatula]	309	e=4e-082
>GUAR_UG_04144	Singlet	1	0	From GLE06_H02_001	AAF23363	CAGL2 [Cucumis sativus]	200	e=3e-049
>GUAR_UG_02104	Singlet	1	0	From GLE018_H02_001	NP_173176	catalytic [Arabidopsis thaliana]	237	e=1e-060
>GUAR_UG_02140	Singlet	1	0	From GLE019_G09_034	NP_849342	catalytic [Arabidopsis thaliana]	246	e=3e-063
>GUAR_UG_03907	Singlet	1	0	From GLE064_H06_017	NP_567334	catalytic [Arabidopsis thaliana]	210	e=3e-052
>GUAR_UG_04493	Singlet	1	0	From GLE078_G04_010	NP_198084	catalytic [Arabidopsis thaliana]	267	e=2e-069
>GUAR_UG_06880	Singlet	0	1	From GLL067_H08_025	NP_851167	catalytic [Arabidopsis thaliana]	343	e=2e-092
>GUAR_UG_03651	Singlet	1	0	From GLE059_D07_029	NP_565841	catalytic/ hydrolase [Arabidopsis thaliana]	219	e=5e-055
>GUAR_UG_03808	Singlet	1	0	From GLE062_B08_031	NP_188597	catalytic/ iron ion binding [Arabidopsis thaliana]	255	e=6e-066
>GUAR_UG_04187	Singlet	1	0	From GLE070_F09_035	NP_188597	catalytic/ iron ion binding [Arabidopsis thaliana]	277	e=2e-072
>GUAR_UG_04134	Singlet	1	0	From GLE06_F06_019	AAK69758	CDPK adapter protein 1 [Mesembryanthemum crystallinum]	210	e=2e-052
>GUAR_UG_01968	Singlet	1	0	From GLE015_E03_012	NP_194876	clathrin binding [Arabidopsis thaliana]	236	e=4e-060
>GUAR_UG_03241	Singlet	1	0	From GLE049_F09_035	NP_195171	clathrin binding [Arabidopsis thaliana]	376	e=3e-102
>GUAR_UG_03903	Singlet	1	0	From GLE064_G10_034	AAF91178	ClpB [Phaseolus lunatus]	264	e=1e-068
>GUAR_UG_07405	Singlet	0	1	From GLL085_H08_025	ZP_00735877	COG0457: FOG: TPR repeat [Escherichia coli 53638]	492	e=3e-137
>GUAR_UG_05638	Singlet	0	1	From GLL020_C12_046	ZP_00730125	COG0477: Permeases of the major facilitator superfamily [Escherichia coli E22]	234	e=2e-059
>GUAR_UG_04545	Singlet	1	0	From GLE07_A07_032	ZP_00730838	COG1024: Enoyl-CoA hydratase/carnithine racemase [Escherichia coli E22]	205	e=5e-051
>GUAR_UG_05376	Singlet	0	1	From GLL013_A11_048	ZP_00716668	COG1048: Aconitase A [Escherichia coli B7A]	330	e=1e-088
>GUAR_UG_03845	Singlet	1	0	From GLE063_A09_040	ZP_00735316	COG1376: Uncharacterized protein conserved in bacteria [Escherichia coli 53638]	263	e=3e-068
>GUAR_UG_06395	Singlet	0	1	From GLL04_D09_037	ZP_00728080	COG1540: Uncharacterized proteins, homologs of lactam utilization protein B [Escherichia coli E22]	285	e=5e-075
>GUAR_UG_06578	Singlet	0	1	From GLL057_A04_016	ZP_00731280	COG2375: Siderophore-interacting protein [Escherichia coli E22]	440	e=1e-121
>GUAR_UG_05672	Singlet	0	1	From GLL021_H04_009	ZP_00737334	COG3685: Uncharacterized protein conserved in bacteria [Escherichia coli 53638]	253	e=1e-065
>GUAR_UG_06208	Singlet	0	1	From GLL042_D03_013	ZP_00722943	COG5525: Bacteriophage tail assembly protein [Escherichia coli E110019]	445	e=6e-123
>GUAR_UG_02599	Singlet	1	0	From GLE032_E10_036	BAB33036	CPRD49 [Vigna unguiculata]	297	e=1e-078
>GUAR_UG_03079	Singlet	1	0	From GLE045_C12_046	AAN62336	CTV.2 [Poncirus trifoliata]	294	e=2e-077
>GUAR_UG_03743	Singlet	1	0	From GLE060_G01_002	BAD93898	cyclopropyl isomerase [Arabidopsis thaliana]	384	e=1e-104
>GUAR_UG_07146	Singlet	0	1	From GLL076_H09_033	Q42800	Dihydrodipicolinate synthase, chloroplast precursor (DHDPS)	265	e=6e-069
>GUAR_UG_06485	Singlet	0	1	From GLL053_B04_015	AAA96540	E (capsid component;341) [bacteriophage lambda]	225	e=3e-057
>GUAR_UG_02195	Singlet	1	0	From GLE021_A09_040	NP_569027	EMB2036; protein binding [Arabidopsis thaliana]	244	e=2e-062
>GUAR_UG_03894	Singlet	1	0	From GLE064_E10_036	CAD31713	epoxide hydrolase [Cicer arietinum]	227	e=2e-057
>GUAR_UG_02588	Singlet	1	0	From GLE032_C08_030	AAT76324	expressed protein [Oryza sativa (japonica cultivar-group)]	241	e=1e-061
>GUAR_UG_05386	Singlet	0	1	From GLL013_E09_036	ABB47227	expressed protein [Oryza sativa (japonica cultivar-group)]	263	e=3e-068
>GUAR_UG_00893	Contig	3	0	From GLE043_G03_010, GLE037_C06_022, GLE038_E07_028	AAF79454	F18O14.5 [Arabidopsis thaliana]	228	e=1e-057
>GUAR_UG_03666	Singlet	1	0	From GLE059_H11_041	AAF19673	F1N19.11 [Arabidopsis thaliana]	241	e=1e-061
>GUAR_UG_04640	Singlet	1	0	From GLE081_B05_023	AAF14679	F23A5.27 [Arabidopsis thaliana]	286	e=3e-075
>GUAR_UG_04290	Singlet	1	0	From GLE073_C12_046	NP_566043	FLA8 [Arabidopsis thaliana]	228	e=1e-057
>GUAR_UG_05221	Singlet	1	0	From GLE094_E02_004	ABA01486	flavin-containing monooxygenase family protein FMO1 [Gossypium hirsutum]	208	e=9e-052
>GUAR_UG_02090	Singlet	1	0	From GLE018_F01_003	AAX51269	FLK [Arabidopsis thaliana]	231	e=1e-058
>GUAR_UG_02615	Singlet	1	0	From GLE033_B06_023	NP_200688	FMN binding / oxidoreductase [Arabidopsis thaliana]	305	e=4e-081
>GUAR_UG_02751	Singlet	1	0	From GLE037_A10_040	AAT92092	GA 20-oxidase 2 [Nerium oleander]	235	e=5e-060
>GUAR_UG_05560	Singlet	0	1	From GLL018_D05_021	CAB41036	GA 2-oxidase [Phaseolus coccineus]	226	e=2e-057
>GUAR_UG_03932	Singlet	1	0	From GLE065_D06_021	AAT80910	GIGANTEA [Arabidopsis thaliana]	251	e=1e-064
>GUAR_UG_04520	Singlet	1	0	From GLE079_E02_004	AAT80910	GIGANTEA [Arabidopsis thaliana]	240	e=2e-061
>GUAR_UG_04676	Singlet	1	0	From GLE081_H05_017	BAA34247	GPI-anchored protein [Vigna radiata]	238	e=6e-061
>GUAR_UG_01945	Singlet	1	0	From GLE015_A10_040	AAN34791	Grp94 [Xerophyta viscosa]	218	e=1e-054
>GUAR_UG_04649	Singlet	1	0	From GLE081_C09_038	AAA96548	H (tail component;853) [bacteriophage lambda]	340	e=2e-091
>GUAR_UG_03062	Singlet	1	0	From GLE044_H05_017	ZP_00564073	host specificity protein [Methanococcoides burtonii DSM 6242]	491	e=6e-137
>GUAR_UG_05302	Singlet	0	1	From GLL010_F06_019	ZP_00564073	host specificity protein [Methanococcoides burtonii DSM 6242]	405	e=5e-111
>GUAR_UG_04172	Singlet	1	0	From GLE070_C09_038	BAA98201	human RAN binding protein 16-like [Arabidopsis thaliana]	219	e=5e-055
>GUAR_UG_03790	Singlet	1	0	From GLE061_F10_035	NP_172203	hydrolase, acting on ester bonds [Arabidopsis thaliana]	294	e=2e-077
>GUAR_UG_04566	Singlet	1	0	From GLE07_D10_037	ABB47751	KIAA0301 [Oryza sativa (japonica cultivar-group)]	304	e=1e-080
>GUAR_UG_03919	Singlet	1	0	From GLE065_B01_007	CAA42660	luminal binding protein (BiP) [Nicotiana tabacum]	431	e=7e-119
>GUAR_UG_04725	Singlet	1	0	From GLE083_B07_031	CAA42660	luminal binding protein (BiP) [Nicotiana tabacum]	348	e=5e-094
>GUAR_UG_02406	Singlet	1	0	From GLE028_E11_044	NP_172459	lyase [Arabidopsis thaliana]	300	e=1e-079
>GUAR_UG_02690	Singlet	1	0	From GLE035_C06_022	NP_179847	lyase [Arabidopsis thaliana]	272	e=4e-071
>GUAR_UG_03971	Singlet	1	0	From GLE066_D09_037	NP_567062	lyase [Arabidopsis thaliana]	292	e=5e-077
>GUAR_UG_03354	Singlet	1	0	From GLE051_B06_023	BAD37941	methyltransferase-like [Oryza sativa (japonica cultivar-group)]	219	e=5e-055
>GUAR_UG_02470	Singlet	1	0	From GLE02_B06_023	CAA76145	neutral invertase [Daucus carota]	401	e=9e-110
>GUAR_UG_03606	Singlet	1	0	From GLE057_D09_037	CAI44933	N-rich protein [Glycine max]	210	e=2e-052
>GUAR_UG_03400	Singlet	1	0	From GLE052_B06_023	NP_194330	nucleic acid binding [Arabidopsis thaliana]	252	e=4e-065
>GUAR_UG_03496	Singlet	1	0	From GLE054_G01_002	NP_179618	nucleic acid binding [Arabidopsis thaliana]	336	e=3e-090
>GUAR_UG_03499	Singlet	1	0	From GLE054_G06_018	NP_850296	nucleic acid binding [Arabidopsis thaliana]	244	e=1e-062
>GUAR_UG_03992	Singlet	1	0	From GLE066_H05_017	NP_566450	nucleic acid binding [Arabidopsis thaliana]	201	e=1e-049
>GUAR_UG_03864	Singlet	1	0	From GLE063_G10_034	CAA89698	orf [Ricinus communis]	249	e=3e-064
>GUAR_UG_02186	Singlet	1	0	From GLE01_G08_026	XP_471682	OSJNBa0035B13.4 [Oryza sativa (japonica cultivar-group)]	253	e=3e-065
>GUAR_UG_07506	Singlet	0	1	From GLL08_A01_008	XP_474463	OSJNBa0039K24.23 [Oryza sativa (japonica cultivar-group)]	251	e=9e-065
>GUAR_UG_03924	Singlet	1	0	From GLE065_C02_006	XP_472198	OSJNBb0006N15.13 [Oryza sativa (japonica cultivar-group)]	361	e=1e-097
>GUAR_UG_00809	Contig	3	0	From GLE06_A12_048, GLE080_C04_014, GLE09_C07_030	CAE02511	P0076O17.9 [Oryza sativa (japonica cultivar-group)]	217	e=2e-054
>GUAR_UG_03181	Singlet	1	0	From GLE048_B02_007	CAB96428	phage lambda repressor protein CI [Escherichia coli]	394	e=9e-108
>GUAR_UG_04071	Singlet	1	0	From GLE069_B08_031	NP_192356	PMP22 [Arabidopsis thaliana]	269	e=4e-070
>GUAR_UG_00425	Contig	2	5	From GLL045_A12_048, GLE072_H05_017, GLL048_D11_045, GLL07_A04_016, GLE093_F12_043, GLL044_E10_036, GLL055_C12_046	XP_507305	PREDICTED P0702E04.27 gene product [Oryza sativa (japonica cultivar-group)]	220	e=2e-055
>GUAR_UG_03646	Singlet	1	0	From GLE059_C04_014	AAR14273	predicted protein [Populus alba x Populus tremula]	344	e=8e-093
>GUAR_UG_02731	Singlet	1	0	From GLE036_E08_028	NP_177903	protein binding / zinc ion binding [Arabidopsis thaliana]	226	e=3e-057
>GUAR_UG_02718	Singlet	1	0	From GLE036_B08_031	NP_566069	protein binding [Arabidopsis thaliana]	371	e=6e-101
>GUAR_UG_03047	Singlet	1	0	From GLE044_E08_028	NP_192235	protein binding [Arabidopsis thaliana]	294	e=2e-077
>GUAR_UG_03125	Singlet	1	0	From GLE046_E10_036	NP_566069	protein binding [Arabidopsis thaliana]	328	e=6e-088
>GUAR_UG_03538	Singlet	1	0	From GLE055_H08_025	NP_197434	protein binding [Arabidopsis thaliana]	410	e=1e-112
>GUAR_UG_04289	Singlet	1	0	From GLE073_C09_038	NP_197720	protein binding [Arabidopsis thaliana]	208	e=1e-051
>GUAR_UG_04478	Singlet	1	0	From GLE078_D03_013	NP_193826	protein binding [Arabidopsis thaliana]	279	e=3e-073
>GUAR_UG_04512	Singlet	1	0	From GLE079_C06_022	NP_178442	protein binding [Arabidopsis thaliana]	248	e=8e-064
>GUAR_UG_05140	Singlet	1	0	From GLE092_E12_044	NP_172250	protein binding [Arabidopsis thaliana]	296	e=3e-078
>GUAR_UG_07361	Singlet	0	1	From GLL083_G05_018	NP_199762	protein binding [Arabidopsis thaliana]	276	e=3e-072
>GUAR_UG_07647	Singlet	0	1	From GLL094_D08_029	NP_199762	protein binding [Arabidopsis thaliana]	270	e=3e-070
>GUAR_UG_02854	Singlet	1	0	From GLE03_F07_027	CAA65634	PS60 [Nicotiana tabacum]	300	e=2e-079
>GUAR_UG_02572	Singlet	1	0	From GLE031_H07_025	AAL24128	putative AP3-complex beta-3A adaptin subunit [Arabidopsis thaliana]	244	e=1e-062
>GUAR_UG_02001	Singlet	1	0	From GLE016_C09_038	BAE71286	putative Asp1 [Trifolium pratense]	256	e=3e-066
>GUAR_UG_04138	Singlet	1	0	From GLE06_G01_002	AAF91445	putative DNA binding protein [Atriplex hortensis]	218	e=1e-054
>GUAR_UG_05045	Singlet	1	0	From GLE090_E05_020	AAF91445	putative DNA binding protein [Atriplex hortensis]	279	e=3e-073
>GUAR_UG_03322	Singlet	1	0	From GLE050_C10_038	BAD87638	putative dynamin like protein 2a [Oryza sativa (japonica cultivar-group)]	264	e=1e-068
>GUAR_UG_05887	Singlet	0	1	From GLL02_H11_041	AAU44283	putative G10 protein [Oryza sativa (japonica cultivar-group)]	273	e=2e-071
>GUAR_UG_02748	Singlet	1	0	From GLE037_A02_008	AAT77056	putative GTP-binding protein [Oryza sativa (japonica cultivar-group)]	257	e=2e-066
>GUAR_UG_02216	Singlet	1	0	From GLE021_G01_002	BAD46255	putative HIRA [Oryza sativa (japonica cultivar-group)]	425	e=4e-117
>GUAR_UG_02749	Singlet	1	0	From GLE037_A04_016	BAD46255	putative HIRA [Oryza sativa (japonica cultivar-group)]	377	e=9e-103
>GUAR_UG_03221	Singlet	1	0	From GLE049_B08_031	AAR20445	putative leucine zipper protein [Gossypium hirsutum]	372	e=3e-101
>GUAR_UG_06308	Singlet	0	1	From GLL046_E12_044	BAD54106	putative lin-10 protein [Oryza sativa (japonica cultivar-group)]	249	e=4e-064
>GUAR_UG_04345	Singlet	1	0	From GLE075_A03_016	NP_916484	putative lysophospholipase 2 [Oryza sativa (japonica cultivar-group)]	261	e=9e-068
>GUAR_UG_03195	Singlet	1	0	From GLE048_E12_044	XP_468891	putative mitotic checkpoint protein [Oryza sativa (japonica cultivar-group)]	389	e=3e-106
>GUAR_UG_03519	Singlet	1	0	From GLE055_C01_006	BAE71283	putative myo-inositol-1-phosphate synthase [Trifolium pratense]	235	e=6e-060
>GUAR_UG_03265	Singlet	1	0	From GLE04_B12_047	AAF27136	putative N-terminal acetyltransferase; 84330-89402 [Arabidopsis thaliana]	249	e=4e-064
>GUAR_UG_03401	Singlet	1	0	From GLE052_B07_031	AAK55785	Putative nucleic acid binding protein [Oryza sativa]	219	e=4e-055
>GUAR_UG_02424	Singlet	1	0	From GLE029_B02_007	XP_463922	putative P18 [Oryza sativa (japonica cultivar-group)]	211	e=2e-052
>GUAR_UG_02462	Singlet	1	0	From GLE029_H07_025	BAD38052	putative pentatricopeptide (PPR) repeat-containing protein [Oryza sativa (japonica cultivar-group)]	204	e=2e-050
>GUAR_UG_04068	Singlet	1	0	From GLE069_A10_040	NP_922790	putative phragmoplastin [Oryza sativa (japonica cultivar-group)]	389	e=3e-106
>GUAR_UG_01935	Singlet	1	0	From GLE014_G07_026	CAB81017	putative protein [Arabidopsis thaliana]	203	e=2e-050
>GUAR_UG_02413	Singlet	1	0	From GLE028_G02_002	CAB72173	putative protein [Arabidopsis thaliana]	209	e=5e-052
>GUAR_UG_02674	Singlet	1	0	From GLE034_G05_018	CAB16816	putative protein [Arabidopsis thaliana]	295	e=8e-078
>GUAR_UG_02844	Singlet	1	0	From GLE03_D06_021	CAB92061	putative protein [Arabidopsis thaliana]	393	e=3e-107
>GUAR_UG_02875	Singlet	1	0	From GLE040_C01_006	AAN15423	putative protein [Arabidopsis thaliana]	252	e=5e-065
>GUAR_UG_03174	Singlet	1	0	From GLE047_H01_001	CAB66919	putative protein [Arabidopsis thaliana]	376	e=3e-102
>GUAR_UG_03470	Singlet	1	0	From GLE054_A02_008	CAB96659	putative protein [Arabidopsis thaliana]	267	e=2e-069
>GUAR_UG_03473	Singlet	1	0	From GLE054_A08_032	CAB81383	putative protein [Arabidopsis thaliana]	212	e=5e-053
>GUAR_UG_03495	Singlet	1	0	From GLE054_F11_043	CAB79390	putative protein [Arabidopsis thaliana]	261	e=9e-068
>GUAR_UG_03720	Singlet	1	0	From GLE060_B11_047	CAB81422	putative protein [Arabidopsis thaliana]	362	e=3e-098
>GUAR_UG_03810	Singlet	1	0	From GLE062_B12_047	CAB79852	putative protein [Arabidopsis thaliana]	219	e=5e-055
>GUAR_UG_03902	Singlet	1	0	From GLE064_G07_026	CAB81422	putative protein [Arabidopsis thaliana]	372	e=4e-101
>GUAR_UG_04269	Singlet	1	0	From GLE072_G07_026	CAB87914	putative protein [Arabidopsis thaliana]	274	e=1e-071
>GUAR_UG_04955	Singlet	1	0	From GLE089_F07_027	CAB87268	putative protein [Arabidopsis thaliana]	234	e=1e-059
>GUAR_UG_05096	Singlet	1	0	From GLE091_F07_027	CAB79893	putative protein [Arabidopsis thaliana]	252	e=7e-065
>GUAR_UG_05589	Singlet	0	1	From GLL019_F05_019	CAB75808	putative protein [Arabidopsis thaliana]	381	e=8e-104
>GUAR_UG_04699	Singlet	1	0	From GLE082_E05_020	XP_470149	putative RNA binding protein [Oryza sativa]	251	e=1e-064
>GUAR_UG_02818	Singlet	1	0	From GLE038_G08_026	BAD61584	putative selenoprotein O [Oryza sativa (japonica cultivar-group)]	337	e=1e-090
>GUAR_UG_02688	Singlet	1	0	From GLE035_B09_039	AAL07231	putative SKP1 interacting partner SKIP2 [Arabidopsis thaliana]	230	e=3e-058
>GUAR_UG_02131	Singlet	1	0	From GLE019_E08_028	AAC74571	putative sulfatase [Escherichia coli K12]	508	e=4e-142
>GUAR_UG_06752	Singlet	0	1	From GLL063_D03_013	BAB35602	putative terminase large subunit [Escherichia coli O157:H7]	409	e=2e-112
>GUAR_UG_02589	Singlet	1	0	From GLE032_D02_005	AAV59313	putative tubby protein [Oryza sativa (japonica cultivar-group)]	203	e=3e-050
>GUAR_UG_03548	Singlet	1	0	From GLE056_B03_015	AAT74554	QM family protein [Caragana jubata]	368	e=6e-100
>GUAR_UG_04847	Singlet	1	0	From GLE086_D07_029	NP_192219	Rac GTPase activator [Arabidopsis thaliana]	323	e=2e-086
>GUAR_UG_05261	Singlet	1	0	From GLE09_E03_012	ABA97973	retrotransposon protein, putative, unclassified [Oryza sativa (japonica cultivar-group)]	247	e=2e-063
>GUAR_UG_04626	Singlet	1	0	From GLE080_G06_018	AAY17949	ring zinc finger protein [Artemisia desertorum]	239	e=4e-061
>GUAR_UG_03558	Singlet	1	0	From GLE056_D02_005	NP_201329	RNA binding / nucleic acid binding [Arabidopsis thaliana]	208	e=8e-052
>GUAR_UG_04627	Singlet	1	0	From GLE080_G07_026	NP_567904	RNA binding / nucleic acid binding [Arabidopsis thaliana]	247	e=2e-063
>GUAR_UG_06323	Singlet	0	1	From GLL047_D05_021	CAA06199	rudimentary enhancer [Glycine max]	203	e=2e-050
>GUAR_UG_06794	Singlet	0	1	From GLL064_G06_018	AAS38575	short-chain dehydrogenase Tic32 [Pisum sativum]	219	e=3e-055
>GUAR_UG_02120	Singlet	1	0	From GLE019_D01_005	CAF18246	STY-L protein [Antirrhinum majus]	211	e=1e-052
>GUAR_UG_03370	Singlet	1	0	From GLE051_E02_004	BAB21595	Tat binding protein like protein [Brassica rapa]	374	e=1e-101
>GUAR_UG_03757	Singlet	1	0	From GLE061_A12_048	NP_568338	TOZ (TORMOZEMBRYO DEFECTIVE); nucleotide binding [Arabidopsis thaliana]	288	e=7e-076
>GUAR_UG_02343	Singlet	1	0	From GLE025_H09_033	NP_186787	transferase [Arabidopsis thaliana]	366	e=2e-099
>GUAR_UG_01719	Singlet	1	0	From GLE010_D07_029	AAB60063	truncated transposase [Escherichia coli]	302	e=4e-080
>GUAR_UG_02127	Singlet	1	0	From GLE019_E01_004	CAB88665	tubby-like protein [Cicer arietinum]	231	e=9e-059
>GUAR_UG_03031	Singlet	1	0	From GLE044_B10_039	CAA90282	U1snRNP-specific protein, U1A [Solanum tuberosum]	227	e=2e-057
>GUAR_UG_01931	Singlet	1	0	From GLE014_F07_027	AAN47008	urease accessory protein UreD [Glycine max]	265	e=5e-069
>GUAR_UG_06682	Singlet	0	1	From GLL061_B05_023	CAA53905	uricase [Canavalia lineata]	401	e=7e-110
>GUAR_UG_05393	Singlet	0	1	From GLL013_G06_018	AAD33716	YABBY2 [Arabidopsis thaliana]	215	e=9e-054
>GUAR_UG_05210	Singlet	1	0	From GLE094_B12_047	BAC23053	yippee-like protein [Solanum tuberosum]	220	e=2e-055
>GUAR_UG_06294	Singlet	0	1	From GLL046_A01_008	AAD27878	chlorophyll a/b binding protein CP29 [Vigna radiata]	219	e=3e-055
>GUAR_UG_00455	Contig	3	2	From GLL013_F09_035, GLE073_E05_020, GLL045_F10_035, GLE082_H08_025, GLE016_F12_043	AAA80688	chlorophyll a/b-binding protein	220	e=3e-055
>GUAR_UG_00326	Contig	1	5	From GLL045_A03_016, GLL036_G05_018, GLL038_B03_015, GLL04_C11_046, GLE076_H03_009, GLL032_E05_020	Q94IC4	Ferritin-2, chloroplast precursor (SFerH-2)	225	e=1e-056
>GUAR_UG_02244	Singlet	1	0	From GLE022_D01_005	ABA98518	yippee-like protein at4g27740, putative [Oryza sativa (japonica cultivar-group)]	206	e=4e-051
>GUAR_UG_02411	Singlet	1	0	From GLE028_F11_043	NP_194274	ZFWD1; nucleic acid binding [Arabidopsis thaliana]	217	e=1e-054
		180	111

## Sheet: translation ribosom struct
Unigene ID	Unigene Type	Expression_Early_Seeds	Expression_Late_Seeds	Source ESTs	NR Top Hit	NR Top Hit Description	Score	Expectation
>GUAR_UG_00361	Contig	4	2	From GLE078_C09_038, GLL055_D05_021, GLE082_G12_042, GLE047_E03_012, GLL063_A08_032, GLE056_C09_038	AAF34771	40S ribosomal protein S11 [Euphorbia esula]	247	e=3e-063
>GUAR_UG_03103	Singlet	1	0	From GLE045_G10_034	AAF34799	40S ribosomal protein S16 [Euphorbia esula]	256	e=4e-066
>GUAR_UG_04179	Singlet	1	0	From GLE070_D11_045	AAR83866	40S ribosomal protein S17 [Capsicum annuum]	217	e=2e-054
>GUAR_UG_06335	Singlet	0	1	From GLL048_A02_008	P46297	40S ribosomal protein S23 (S12)	284	e=1e-074
>GUAR_UG_05250	Singlet	1	0	From GLE09_C01_006	AAR89617	40S ribosomal protein S5 [Capsicum annuum]	260	e=2e-067
>GUAR_UG_00606	Contig	4	0	From GLE062_F01_003, GLE087_E05_020, GLE048_C03_014, GLE04_C03_014	AAM93434	40S ribosomal S4 protein [Glycine max]	323	e=4e-086
>GUAR_UG_02608	Singlet	1	0	From GLE032_H06_017	AAM93434	40S ribosomal S4 protein [Glycine max]	359	e=2e-097
>GUAR_UG_07688	Singlet	0	1	From GLL09_G06_018	AAM93434	40S ribosomal S4 protein [Glycine max]	226	e=2e-057
>GUAR_UG_03593	Singlet	1	0	From GLE057_B04_015	P50346	60S acidic ribosomal protein P0	338	e=8e-091
>GUAR_UG_00064	Contig	6	1	From GLE060_E10_036, GLE066_C02_006, GLE043_C01_006, GLE080_H10_033, GLE062_G09_034, GLE040_G03_010, GLL01_D04_013	AAD56018	60S ribosomal protein L10 [Vitis riparia]	431	e=9e-119
>GUAR_UG_03193	Singlet	1	0	From GLE048_E03_012	AAD56018	60S ribosomal protein L10 [Vitis riparia]	282	e=7e-074
>GUAR_UG_04147	Singlet	1	0	From GLE06_H07_025	AAD56018	60S ribosomal protein L10 [Vitis riparia]	252	e=4e-065
>GUAR_UG_00591	Contig	3	0	From GLE05_E10_036, GLE038_B12_047, GLE04_E04_012	AAR83868	60S ribosomal protein L12 [Capsicum annuum]	272	e=8e-071
>GUAR_UG_05091	Singlet	1	0	From GLE091_E07_028	AAR83868	60S ribosomal protein L12 [Capsicum annuum]	265	e=8e-069
>GUAR_UG_07684	Singlet	0	1	From GLL09_F02_003	AAR83868	60S ribosomal protein L12 [Capsicum annuum]	200	e=1e-049
>GUAR_UG_00452	Contig	3	3	From GLL079_H06_017, GLL094_B05_023, GLE024_C09_038, GLE059_B07_031, GLL029_E10_036, GLE038_H06_017	XP_468377	60S ribosomal protein L17 [Oryza sativa (japonica cultivar-group)]	282	e=6e-074
>GUAR_UG_04261	Singlet	1	0	From GLE072_F05_019	AAR83877	60S ribosomal protein L19 [Capsicum annuum]	325	e=7e-087
>GUAR_UG_03349	Singlet	1	0	From GLE051_A07_032	NP_921899	60S ribosomal protein L21 [Oryza sativa (japonica cultivar-group)]	320	e=1e-085
>GUAR_UG_02811	Singlet	1	0	From GLE038_F08_027	AAQ72789	60S ribosomal protein L5 [Cucumis sativus]	353	e=2e-095
>GUAR_UG_03552	Singlet	1	0	From GLE056_B11_047	AAM65875	60S ribosomal protein L6, putative [Arabidopsis thaliana]	295	e=7e-078
>GUAR_UG_03557	Singlet	1	0	From GLE056_C12_046	XP_481630	60S ribosomal protein L7A [Oryza sativa (japonica cultivar-group)]	251	e=7e-065
>GUAR_UG_02511	Singlet	1	0	From GLE030_B08_031	CAB41128	aminoacyl-t-RNA synthetase [Arabidopsis thaliana]	365	e=6e-099
>GUAR_UG_04882	Singlet	1	0	From GLE087_D08_029	CAB11467	arginyl-tRNA synthetase [Arabidopsis thaliana]	320	e=2e-085
>GUAR_UG_03352	Singlet	1	0	From GLE051_B02_007	AAR23705	At1g14610 [Arabidopsis thaliana]	259	e=5e-067	Valyl-tRNA synthetase
>GUAR_UG_00003	Contig	27	49	From GLL030_F08_027, GLL032_C06_022, GLE053_E08_028, GLE019_C08_030, GLE078_C04_014, GLE093_H06_017, GLE054_D01_005, GLL04_E10_036, GLL064_H06_017, GLE041_H04_009, GLE07_E06_020, GLE067_G04_010, GLE016_D01_005, GLE091_A01_008, GLL025_F08_027, GLL028_H05_017, GLL057_C07_030, GLL068_D08_029, GLL037_G01_002, GLL084_D11_045, GLL057_A02_008, GLL025_G06_018, GLE032_B07_031, GLL022_B03_015, GLL057_H03_0…	AAV84519	At1g22780 [Arabidopsis thaliana]	270	e=3e-070	Ribosomal_S13
>GUAR_UG_03695	Singlet	1	0	From GLE05_E09_036	AAG40400	AT4g27650 [Arabidopsis thaliana]	309	e=3e-082	eRF1 domain 1.
>GUAR_UG_02637	Singlet	1	0	From GLE033_F08_027	NP_186925	ATP binding / histidine-tRNA ligase/ tRNA ligase [Arabidopsis thaliana]	389	e=2e-106
>GUAR_UG_03314	Singlet	1	0	From GLE050_B07_031	BAA31512	chloroplast ribosomal protein L17 [Nicotiana tabacum]	285	e=6e-075
>GUAR_UG_00486	Contig	1	4	From GLL034_D03_013, GLL043_H08_025, GLE063_B12_047, GLL032_H03_009, GLL042_B06_023	NP_910672	contains EST AU031225(E61165)~nhp2-like protein [Oryza sativa (japonica cultivar-group)]	233	e=3e-059
>GUAR_UG_00336	Contig	5	5	From GLL020_B09_039, GLL043_A06_024, GLE014_H11_041, GLL052_A04_016, GLE030_D06_021, GLE072_C12_046, GLE09_D01_005, GLL052_C03_014, GLL048_H06_017, GLE018_B02_007	AAO41731	cytoplasmic ribosomal protein S14 [Brassica napus]	223	e=3e-056
>GUAR_UG_03875	Singlet	1	0	From GLE064_B08_031	AAD50044	cytosolic tRNA-Ala synthetase [Arabidopsis thaliana]	357	e=9e-097
>GUAR_UG_01820	Singlet	1	0	From GLE012_F03_011	AAX54511	elongation factor 1 alpha [Actinidia deliciosa]	330	e=2e-088
>GUAR_UG_02326	Singlet	1	0	From GLE025_D10_037	AAX54511	elongation factor 1 alpha [Actinidia deliciosa]	344	e=1e-092
>GUAR_UG_03278	Singlet	1	0	From GLE04_E01_004	AAT45847	elongation factor 1-alpha 1 [Elaeis guineensis]	368	e=5e-100
>GUAR_UG_00583	Contig	4	0	From GLE064_A08_032, GLE01_F07_027, GLE021_E12_044, GLE044_G12_042	AAD27590	elongation factor 1-alpha 1; EF-1-alpha1 [Lilium longiflorum]	241	e=1e-061
>GUAR_UG_02452	Singlet	1	0	From GLE029_F11_043	CAB09900	elongation factor 2 [Beta vulgaris subsp. vulgaris]	342	e=6e-092
>GUAR_UG_06188	Singlet	0	1	From GLL041_D04_013	CAB09900	elongation factor 2 [Beta vulgaris subsp. vulgaris]	403	e=2e-110
>GUAR_UG_01953	Singlet	1	0	From GLE015_B09_039	AAF02837	elongation factor EF-2 [Arabidopsis thaliana]	426	e=2e-117
>GUAR_UG_00358	Contig	3	0	From GLE033_C09_038, GLE010_D05_021, GLE042_A10_040	BAB86847	elongation factor EF-2 [Pisum sativum]	231	e=2e-058
>GUAR_UG_04576	Singlet	1	0	From GLE07_F11_043	AAY56337	elongation factor-1 alpha [Musa acuminata]	250	e=8e-065
>GUAR_UG_07601	Singlet	0	1	From GLL092_F09_035	CAA45104	eukaryotic initiation factor 5A (2) [Nicotiana plumbaginifolia]	218	e=1e-054
>GUAR_UG_03534	Singlet	1	0	From GLE055_G04_010	XP_469434	eukaryotic peptide chain release factor subunit 1-3 (eRF1-3) [Oryza sativa (japonica cultivar-group)]	353	e=2e-095
>GUAR_UG_00918	Contig	2	1	From GLE01_B02_007, GLE08_C05_022, GLL055_B10_039	P56331	Eukaryotic translation initiation factor 1A (EIF-1A) (EIF-4C)	205	e=1e-050
>GUAR_UG_05992	Singlet	0	1	From GLL034_D01_005	P55871	Eukaryotic translation initiation factor 2 beta subunit (eIF-2-beta)	218	e=8e-055
>GUAR_UG_06511	Singlet	0	1	From GLL054_C02_006	AAR04332	eukaryotic translation initiation factor 4E; eIF4E [Pisum sativum]	327	e=1e-087
>GUAR_UG_00460	Contig	4	2	From GLE082_A11_048, GLE050_H06_017, GLE014_G10_034, GLL023_E12_044, GLL022_E10_036, GLE079_G02_002	AAQ08192	eukaryotic translation initiation factor 5A isoform II [Hevea brasiliensis]	314	e=1e-083
>GUAR_UG_00369	Contig	2	6	From GLL04_B11_047, GLL070_B05_023, GLL086_A05_024, GLL087_D07_029, GLL062_B06_023, GLL077_D06_021, GLE035_D01_005, GLE021_B05_023	ABA40467	glycoprotein-like protein [Solanum tuberosum]	234	e=2e-059
>GUAR_UG_02310	Singlet	1	0	From GLE024_H12_041	ABA40467	glycoprotein-like protein [Solanum tuberosum]	234	e=1e-059
>GUAR_UG_07187	Singlet	0	1	From GLL078_C07_030	ABA40467	glycoprotein-like protein [Solanum tuberosum]	209	e=5e-052
>GUAR_UG_04342	Singlet	1	0	From GLE074_H06_017	BAC77346	gonidia forming protein GlsA [Lilium longiflorum]	236	e=4e-060
>GUAR_UG_03603	Singlet	1	0	From GLE057_D04_013	NP_192202	GTP binding / translation elongation factor [Arabidopsis thaliana]	329	e=4e-088
>GUAR_UG_03913	Singlet	1	0	From GLE065_A02_008	NP_001031063	GTP binding / translation factor, nucleic acid binding / translation release factor [Arabidopsis thaliana]	361	e=1e-097
>GUAR_UG_03841	Singlet	1	0	From GLE062_H08_025	CAB78155	isoleucine-tRNA ligase-like protein [Arabidopsis thaliana]	375	e=4e-102
>GUAR_UG_01966	Singlet	1	0	From GLE015_D11_045	CAB65281	L3 Ribosomal protein [Medicago sativa subsp. x varia]	297	e=1e-078
>GUAR_UG_04631	Singlet	1	0	From GLE080_H01_001	CAB65281	L3 Ribosomal protein [Medicago sativa subsp. x varia]	340	e=2e-091
>GUAR_UG_03545	Singlet	1	0	From GLE056_A09_040	NP_849818	LOS1; GTP binding / translation elongation factor/ translation factor, nucleic acid binding [Arabidopsis thaliana]	274	e=1e-071
>GUAR_UG_06408	Singlet	0	1	From GLL04_G08_026	CAA43514	nicotiana eukaryotic translation initiation factor 4A [Nicotiana plumbaginifolia]	386	e=3e-105
>GUAR_UG_02498	Singlet	1	0	From GLE02_G12_042	NP_176007	NOP56 [Arabidopsis thaliana]	298	e=8e-079
>GUAR_UG_04135	Singlet	1	0	From GLE06_F08_027	NP_190955	nucleic acid binding / structural constituent of ribosome [Arabidopsis thaliana]	337	e=2e-090
>GUAR_UG_02112	Singlet	1	0	From GLE019_A08_032	XP_471489	OSJNBb0067G11.10 [Oryza sativa (japonica cultivar-group)]	247	e=1e-063	Translation elongation factor EF-1alpha
>GUAR_UG_02415	Singlet	1	0	From GLE028_G05_018	CAB87861	protein synthesis initiation factor-like [Arabidopsis thaliana]	212	e=6e-053
>GUAR_UG_02182	Singlet	1	0	From GLE01_F06_019	CAA72721	PRT1 protein [Nicotiana tabacum]	363	e=2e-098
>GUAR_UG_07486	Singlet	0	1	From GLL089_C11_046	CAA72721	PRT1 protein [Nicotiana tabacum]	225	e=7e-057
>GUAR_UG_00348	Contig	7	2	From GLL029_F10_035, GLE053_H02_001, GLE057_H03_009, GLE034_B06_023, GLE033_G07_026, GLL056_D02_005, GLE029_H02_001, GLE078_F03_011, GLE054_D10_037	XP_477173	putative 40S ribosomal protein S12 [Oryza sativa (japonica cultivar-group)]	210	e=3e-052
>GUAR_UG_00234	Contig	2	5	From GLL079_H12_041, GLL093_D12_045, GLL056_F02_003, GLE016_E07_028, GLL057_A01_008, GLL07_C09_038, GLE03_B09_039	XP_477083	putative 40S ribosomal protein S2 [Oryza sativa (japonica cultivar-group)]	263	e=4e-068
>GUAR_UG_00608	Contig	4	0	From GLE038_D12_045, GLE074_G10_034, GLE019_B06_023, GLE015_G06_018	XP_465742	putative 40S ribosomal protein S8 [Oryza sativa (japonica cultivar-group)]	330	e=2e-088
>GUAR_UG_03822	Singlet	1	0	From GLE062_E02_004	AAU43963	putative 50S ribosomal protein L20 [Oryza sativa (japonica cultivar-group)]	215	e=9e-054
>GUAR_UG_02837	Singlet	1	0	From GLE03_C03_014	BAE71290	putative 60S ribosomal protein L1 [Trifolium pratense]	330	e=1e-088
>GUAR_UG_01834	Singlet	1	0	From GLE012_H05_017	AAT85124	putative 60s ribosomal protein L15 [Oryza sativa (japonica cultivar-group)]	207	e=2e-051
>GUAR_UG_01881	Singlet	1	0	From GLE013_F10_035	CAA76346	putative arginine/serine-rich splicing factor [Medicago sativa subsp. x varia]	213	e=2e-053
>GUAR_UG_04127	Singlet	1	0	From GLE06_E03_012	CAA76346	putative arginine/serine-rich splicing factor [Medicago sativa subsp. x varia]	216	e=2e-054
>GUAR_UG_02073	Singlet	1	0	From GLE018_B05_023	XP_467194	putative aspartate-tRNA ligase [Oryza sativa (japonica cultivar-group)]	340	e=2e-091
>GUAR_UG_04792	Singlet	1	0	From GLE085_A03_016	XP_478927	putative eukaryotic peptide chain release factor subunit 1-3 (eRF1-3) [Oryza sativa (japonica cultivar-group)]	209	e=3e-052
>GUAR_UG_03871	Singlet	1	0	From GLE064_A05_024	AAY41426	putative L24 ribosomal protein [Ipomoea batatas]	219	e=5e-055
>GUAR_UG_02036	Singlet	1	0	From GLE017_B03_015	XP_450769	putative leucyl-tRNA synthetase [Oryza sativa (japonica cultivar-group)]	245	e=7e-063
>GUAR_UG_02359	Singlet	1	0	From GLE027_C06_022	XP_450769	putative leucyl-tRNA synthetase [Oryza sativa (japonica cultivar-group)]	345	e=4e-093
>GUAR_UG_00680	Contig	1	3	From GLL074_E09_036, GLL068_A03_016, GLL059_C10_038, GLE040_H05_017	XP_450351	putative ribosomal protein L17 [Oryza sativa (japonica cultivar-group)]	242	e=9e-062
>GUAR_UG_00543	Contig	3	2	From GLL06_H06_017, GLE094_D05_021, GLL055_A12_048, GLE071_B08_031, GLE040_C02_006	ABB55392	putative translation initiation factor eIF-1A-like [Solanum tuberosum]	221	e=1e-055
>GUAR_UG_02842	Singlet	1	0	From GLE03_D02_005	ABB55392	putative translation initiation factor eIF-1A-like [Solanum tuberosum]	221	e=1e-055
>GUAR_UG_06545	Singlet	0	1	From GLL055_G01_002	CAG25777	putative translation releasing factor 2 [Cucumis sativus]	283	e=2e-074
>GUAR_UG_04279	Singlet	1	0	From GLE073_A10_040	AAC69137	putative tyrosyl-tRNA synthetase [Arabidopsis thaliana]	286	e=4e-075
>GUAR_UG_00483	Contig	3	0	From GLE024_G11_042, GLE03_B03_015, GLE067_G01_002	NP_909841	ribosomal protein L15 [Oryza sativa (japonica cultivar-group)]	259	e=5e-067
>GUAR_UG_00212	Contig	1	4	From GLL081_H01_001, GLL023_C07_030, GLL011_F07_027, GLE05_G01_002, GLL087_B03_015	CAC20221	ribosomal protein L2 [Glycine max]	261	e=1e-067
>GUAR_UG_02167	Singlet	1	0	From GLE01_C09_038	CAC20221	ribosomal protein L2 [Glycine max]	425	e=5e-117
>GUAR_UG_04977	Singlet	1	0	From GLE08_A09_040	CAC20221	ribosomal protein L2 [Glycine max]	248	e=8e-064
>GUAR_UG_03918	Singlet	1	0	From GLE065_A10_040	CAA11256	ribosomal protein L30 [Lupinus luteus]	211	e=1e-052
>GUAR_UG_00045	Contig	1	4	From GLL074_A03_016, GLE038_C03_014, GLL074_D12_045, GLL089_E06_020, GLL029_F04_011	AAZ32896	ribosomal protein L32 [Medicago sativa]	210	e=3e-052
>GUAR_UG_00119	Contig	3	10	From GLL028_B04_015, GLL019_G02_002, GLL010_F02_003, GLL037_B06_023, GLE063_H03_009, GLL034_E11_044, GLL021_F11_043, GLL046_D07_029, GLL062_G06_018, GLE063_H12_041, GLL091_E12_044, GLL057_G10_034, GLE077_E01_004	AAK25760	ribosomal protein L33 [Castanea sativa]	224	e=1e-056
>GUAR_UG_06022	Singlet	0	1	From GLL035_F01_003	AAQ96335	ribosomal protein L3A [Nicotiana tabacum]	215	e=7e-054
>GUAR_UG_00328	Contig	4	6	From GLL051_C02_006, GLL016_C09_038, GLL05_C11_046, GLL033_A05_024, GLL046_E04_012, GLL092_A11_048, GLE045_D12_045, GLE02_A01_008, GLE061_G02_002, GLE068_F10_035	CAD56220	ribosomal protein RL5 [Cicer arietinum]	314	e=2e-083
>GUAR_UG_04280	Singlet	1	0	From GLE073_B01_007	CAD56220	ribosomal protein RL5 [Cicer arietinum]	283	e=2e-074
>GUAR_UG_05840	Singlet	0	1	From GLL028_H02_001	AAC14469	ribosomal protein S11 [Glycine max]	221	e=7e-056
>GUAR_UG_03035	Singlet	1	0	From GLE044_C07_030	AAS47510	ribosomal protein S13 [Glycine max]	263	e=2e-068
>GUAR_UG_00548	Contig	2	2	From GLL024_C02_006, GLE09_G08_026, GLL053_C10_038, GLE054_A11_048	CAD56219	ribosomal protein S3a [Cicer arietinum]	215	e=2e-053
>GUAR_UG_00066	Contig	4	2	From GLE061_A01_008, GLE057_G05_018, GLE041_C12_046, GLL084_C08_030, GLE021_D07_029, GLL072_A11_048	AAS47511	ribosomal protein S6 [Glycine max]	263	e=3e-068
>GUAR_UG_02447	Singlet	1	0	From GLE029_F05_019	AAS47511	ribosomal protein S6 [Glycine max]	233	e=2e-059
>GUAR_UG_05729	Singlet	0	1	From GLL023_G11_042	AAW50993	ribosomal protein S7 [Triticum aestivum]	318	e=8e-085
>GUAR_UG_00420	Contig	4	2	From GLL055_F07_027, GLE031_A01_008, GLL029_F12_043, GLE049_H02_001, GLE035_F08_027, GLE042_G03_010	ABB17004	ribosomal protein S7-like protein [Solanum tuberosum]	313	e=2e-083
>GUAR_UG_00430	Contig	0	6	From GLL040_B10_039, GLL02_G07_026, GLL027_H05_017, GLL049_D07_029, GLL049_F02_003, GLL016_C03_014	ABB17004	ribosomal protein S7-like protein [Solanum tuberosum]	220	e=3e-055
>GUAR_UG_03250	Singlet	1	0	From GLE049_H08_025	ABB17004	ribosomal protein S7-like protein [Solanum tuberosum]	240	e=2e-061
>GUAR_UG_04730	Singlet	1	0	From GLE083_C04_014	CAA49175	ribosomal protein YL16 [Mesembryanthemum crystallinum]	221	e=1e-055
>GUAR_UG_03428	Singlet	1	0	From GLE052_H12_041	NP_568299	RNA binding / structural constituent of ribosome [Arabidopsis thaliana]	221	e=1e-055
>GUAR_UG_03812	Singlet	1	0	From GLE062_C06_022	NP_851207	RNA binding / translation initiation factor [Arabidopsis thaliana]	317	e=1e-084
>GUAR_UG_00602	Contig	2	2	From GLE070_D10_037, GLL033_E08_028, GLE050_H04_009, GLL090_H11_041	NP_171923	RPS15 (RIBOSOMAL PROTEIN S15); structural constituent of ribosome [Arabidopsis thaliana]	201	e=2e-049
>GUAR_UG_03660	Singlet	1	0	From GLE059_G11_042	CAB11470	seryl-tRNA synthetase [Helianthus annuus]	286	e=3e-075
>GUAR_UG_02478	Singlet	1	0	From GLE02_C11_046	AAD38254	similar to translational activator [Arabidopsis thaliana]	380	e=2e-103
>GUAR_UG_05258	Singlet	1	0	From GLE09_D08_029	NP_974305	structural constituent of ribosome / transcription regulator [Arabidopsis thaliana]	288	e=7e-076
>GUAR_UG_00271	Contig	2	3	From GLE059_E12_044, GLL017_F05_019, GLE068_C03_014, GLL032_C11_046, GLL016_C04_014	NP_199687	structural constituent of ribosome [Arabidopsis thaliana]	332	e=7e-089
>GUAR_UG_00405	Contig	5	2	From GLL07_A12_048, GLE045_H05_017, GLE087_C11_046, GLE047_F04_011, GLL046_A08_032, GLE022_G07_026, GLE072_F03_011	NP_850665	structural constituent of ribosome [Arabidopsis thaliana]	220	e=4e-055
>GUAR_UG_00637	Contig	3	1	From GLE041_B08_031, GLE01_F05_019, GLE057_E02_004, GLL061_F09_035	NP_193053	structural constituent of ribosome [Arabidopsis thaliana]	344	e=1e-092
>GUAR_UG_01738	Singlet	1	0	From GLE010_H02_001	NP_180995	structural constituent of ribosome [Arabidopsis thaliana]	344	e=1e-092
>GUAR_UG_03218	Singlet	1	0	From GLE049_B03_015	NP_200925	structural constituent of ribosome [Arabidopsis thaliana]	252	e=4e-065
>GUAR_UG_04043	Singlet	1	0	From GLE068_D07_029	NP_192040	structural constituent of ribosome [Arabidopsis thaliana]	296	e=3e-078
>GUAR_UG_04115	Singlet	1	0	From GLE06_B11_047	NP_200925	structural constituent of ribosome [Arabidopsis thaliana]	258	e=7e-067
>GUAR_UG_04362	Singlet	1	0	From GLE075_D03_013	NP_568216	structural constituent of ribosome [Arabidopsis thaliana]	239	e=4e-061
>GUAR_UG_04644	Singlet	1	0	From GLE081_B11_047	NP_193405	structural constituent of ribosome [Arabidopsis thaliana]	314	e=2e-083
>GUAR_UG_05216	Singlet	1	0	From GLE094_C11_046	NP_001030654	structural constituent of ribosome [Arabidopsis thaliana]	351	e=1e-094
>GUAR_UG_06275	Singlet	0	1	From GLL045_D07_029	NP_564842	structural constituent of ribosome [Arabidopsis thaliana]	274	e=1e-071
>GUAR_UG_00701	Contig	1	2	From GLL035_H08_025, GLL030_F01_003, GLE057_E11_044	ABB16984	thaliana 60S ribosomal protein L7 (At2g44120) [Solanum tuberosum]	284	e=1e-074
>GUAR_UG_05721	Singlet	0	1	From GLL023_E01_004	ABA12221	translation elongation factor 1A-5 [Gossypium hirsutum]	369	e=2e-100
>GUAR_UG_03344	Singlet	1	0	From GLE050_H12_041	CAA55640	translation initiation factor (eIF-4A) [Nicotiana tabacum]	247	e=1e-063
>GUAR_UG_03745	Singlet	1	0	From GLE060_G10_034	NP_196751	translation initiation factor [Arabidopsis thaliana]	275	e=8e-072
>GUAR_UG_04246	Singlet	1	0	From GLE072_C01_006	NP_568534	translation initiation factor [Arabidopsis thaliana]	286	e=3e-075
>GUAR_UG_06089	Singlet	0	1	From GLL037_G11_042	AAD20980	translation initiation factor 4A2 [Zea mays]	297	e=2e-078
>GUAR_UG_02561	Singlet	1	0	From GLE031_F08_027	NP_174601	translation release factor [Arabidopsis thaliana]	231	e=1e-058
>GUAR_UG_05121	Singlet	1	0	From GLE092_A12_048	CAA62901	tRNA-glutamine synthetase [Lupinus luteus]	260	e=2e-067
>GUAR_UG_01892	Singlet	1	0	From GLE013_H01_001	AAG50872	tRNA-guaninine transglycosylase, putative [Arabidopsis thaliana]	329	e=3e-088
>GUAR_UG_02082	Singlet	1	0	From GLE018_D04_013	BAB09120	zinc finger protein-like [Arabidopsis thaliana]	356	e=2e-096
>GUAR_UG_03544	Singlet	1	0	From GLE056_A08_032	AAM62849	zinc finger protein-like [Arabidopsis thaliana]	242	e=7e-062
		200	148

## Sheet: transcription
Unigene ID	Unigene Type	Expression_Early_Seeds	Expression_Late_Seeds	Source ESTs	NR Top Hit	NR Top Hit Description	Score	Expectation
>GUAR_UG_03577	Singlet	1	0	From GLE056_G05_018	NP_194479	3'-5'-exoribonuclease/ RNA binding [Arabidopsis thaliana]	249	e=4e-064
>GUAR_UG_02169	Singlet	1	0	From GLE01_C11_046	AAR17484	AGL15 [Glycine max]	208	e=8e-052	transcription factor
>GUAR_UG_02756	Singlet	1	0	From GLE037_B08_031	NP_566374	ANAC050; transcription factor [Arabidopsis thaliana]	275	e=6e-072
>GUAR_UG_05008	Singlet	1	0	From GLE08_F03_011	NP_198518	ARF8 (AUXIN RESPONSE FACTOR 8); transcription factor [Arabidopsis thaliana]	328	e=7e-088
>GUAR_UG_03479	Singlet	1	0	From GLE054_C07_030	AAU29329	ASF/SF2-like pre-mRNA splicing factor SRP32' [Zea mays]	274	e=1e-071
>GUAR_UG_02612	Singlet	1	0	From GLE033_A08_032	NP_180161	ATCTH; transcription factor [Arabidopsis thaliana]	253	e=2e-065
>GUAR_UG_04553	Singlet	1	0	From GLE07_B05_023	NP_188170	ATNAC2; transcription factor [Arabidopsis thaliana]	240	e=1e-061
>GUAR_UG_06680	Singlet	0	1	From GLL061_A12_048	NP_188871	ATRPABC24.3; DNA binding / DNA-directed RNA polymerase [Arabidopsis thaliana]	284	e=9e-075
>GUAR_UG_03266	Singlet	1	0	From GLE04_C04_014	AAX11392	bZIP transcription factor [Malus x domestica]	215	e=7e-054
>GUAR_UG_02252	Singlet	1	0	From GLE022_E09_036	CAA57551	chloroplast RNA binding protein [Phaseolus vulgaris]	257	e=2e-066
>GUAR_UG_01933	Singlet	1	0	From GLE014_G02_002	AAN74635	DEAD box RNA helicase [Pisum sativum]	423	e=2e-116
>GUAR_UG_05074	Singlet	1	0	From GLE091_B09_039	NP_196180	DNA binding / protein binding / zinc ion binding [Arabidopsis thaliana]	225	e=7e-057
>GUAR_UG_07625	Singlet	0	1	From GLL093_E02_004	NP_196180	DNA binding / protein binding / zinc ion binding [Arabidopsis thaliana]	290	e=2e-076
>GUAR_UG_03023	Singlet	1	0	From GLE044_A03_016	NP_175683	DNA binding [Arabidopsis thaliana]	223	e=3e-056
>GUAR_UG_02566	Singlet	1	0	From GLE031_G04_010	P46279	DNA-directed RNA polymerase II 19 kDa polypeptide (RNA polymerase II subunit 5)	317	e=1e-084
>GUAR_UG_02074	Singlet	1	0	From GLE018_B07_031	AAM65319	DNA-directed RNA polymerase II, third largest subunit [Arabidopsis thaliana]	279	e=3e-073
>GUAR_UG_01965	Singlet	1	0	From GLE015_D09_037	BAB11387	DNA-directed RNA polymerase subunit [Arabidopsis thaliana]	293	e=2e-077
>GUAR_UG_04908	Singlet	1	0	From GLE088_A12_048	NP_180942	ETT (ETTIN); transcription factor [Arabidopsis thaliana]	243	e=3e-062
>GUAR_UG_01952	Singlet	1	0	From GLE015_B08_031	AAK19615	GHMYB10 [Gossypium hirsutum]	241	e=1e-061
>GUAR_UG_03337	Singlet	1	0	From GLE050_G11_042	AAL65124	GT-2 factor [Glycine max]	243	e=2e-062
>GUAR_UG_05079	Singlet	1	0	From GLE091_C08_030	CAC84277	HD-Zip protein [Zinnia elegans]	230	e=3e-058
>GUAR_UG_03688	Singlet	1	0	From GLE05_D12_045	AAC79430	homeodomain protein [Malus x domestica]	225	e=5e-057
>GUAR_UG_01936	Singlet	1	0	From GLE014_G08_026	AAQ16126	homeodomain protein BNLGHi6313 [Gossypium hirsutum]	225	e=1e-056
>GUAR_UG_03480	Singlet	1	0	From GLE054_C09_038	NP_188945	IAA7 (AUXIN RESISTANT 2); transcription factor [Arabidopsis thaliana]	220	e=3e-055
>GUAR_UG_03007	Singlet	1	0	From GLE043_F02_003	AAS79350	inducer of CBF expression 1 protein [Capsella bursa-pastoris]	247	e=2e-063	transcription factor
>GUAR_UG_02992	Singlet	1	0	From GLE043_B04_015	CAD12767	LHY protein [Phaseolus vulgaris]	241	e=1e-061
>GUAR_UG_05318	Singlet	0	1	From GLL011_C02_006	AAX13306	MADS box protein AGL11 [Lotus corniculatus var. japonicus]	213	e=2e-053	transcription factor
>GUAR_UG_00255	Contig	14	8	From GLE027_C11_046, GLE042_B01_007, GLE055_C02_006, GLE087_G01_002, GLL015_B07_031, GLE077_A04_016, GLE070_D08_029, GLE054_D04_013, GLL07_G02_002, GLE074_H05_017, GLE047_A04_016, GLL068_E01_004, GLE091_A06_024, GLE041_B05_023, GLL051_B05_023, GLL025_C08_030, GLE090_F10_035, GLE063_E03_012, GLL065_H06_017, GLE041_C07_030, GLL029_G11_042, GLL05_H09_033	AAX69070	MADS box protein M8 [Pisum sativum]	339	e=4e-091	transcription factor
>GUAR_UG_00910	Contig	3	0	From GLE089_H09_033, GLE060_G06_018, GLE054_C10_038	AAR26530	MADS-box protein [Glycine max]	315	e=4e-084	transcription factor
>GUAR_UG_06177	Singlet	0	1	From GLL040_H10_033	AAR26530	MADS-box protein [Glycine max]	229	e=4e-058	transcription factor
>GUAR_UG_04200	Singlet	1	0	From GLE071_A03_016	NP_565611	nucleic acid binding / nucleotidyltransferase/ polynucleotide adenylyltransferase [Arabidopsis thaliana]	277	e=2e-072
>GUAR_UG_03308	Singlet	1	0	From GLE050_A08_032	NP_197897	nucleotide binding / transcription regulator [Arabidopsis thaliana]	233	e=3e-059
>GUAR_UG_03466	Singlet	1	0	From GLE053_H03_009	CAB75429	oligouridylate binding protein [Nicotiana plumbaginifolia]	405	e=5e-111
>GUAR_UG_03644	Singlet	1	0	From GLE059_C02_006	CAB75429	oligouridylate binding protein [Nicotiana plumbaginifolia]	250	e=2e-064
>GUAR_UG_04596	Singlet	1	0	From GLE080_B10_039	XP_473474	OSJNBa0065O17.11 [Oryza sativa (japonica cultivar-group)]	248	e=1e-063	Transcription factor Tfb3
>GUAR_UG_03419	Singlet	1	0	From GLE052_F12_043	XP_474374	OSJNBb0017I01.15 [Oryza sativa (japonica cultivar-group)]	357	e=2e-096	Transcription factor Tfb2
>GUAR_UG_02717	Singlet	1	0	From GLE036_A03_016	XP_473974	OSJNBb0060E08.16 [Oryza sativa (japonica cultivar-group)]	347	e=2e-093	Homeodomain
>GUAR_UG_07553	Singlet	0	1	From GLL090_D10_037	NP_195529	PDE191 [Arabidopsis thaliana]	217	e=2e-054
>GUAR_UG_03731	Singlet	1	0	From GLE060_D04_013	AAX21352	phantastica transcription factor b [Glycine max]	312	e=4e-083
>GUAR_UG_02221	Singlet	1	0	From GLE021_G09_034	AAS66760	PHAVOLUTA-like HD-ZIPIII protein [Nicotiana sylvestris]	340	e=2e-091
>GUAR_UG_04340	Singlet	1	0	From GLE074_H02_001	AAK30205	poly(A)-binding protein [Daucus carota]	322	e=3e-086
>GUAR_UG_05168	Singlet	1	0	From GLE093_B10_039	CAD70621	polypyrimidine track-binding protein homologue [Cicer arietinum]	364	e=7e-099
>GUAR_UG_02052	Singlet	1	0	From GLE017_E06_020	XP_466214	putative DDT domain-containing protein [Oryza sativa (japonica cultivar-group)]	220	e=3e-055
>GUAR_UG_02768	Singlet	1	0	From GLE037_E07_028	CAB80002	putative poly(A) polymerase [Arabidopsis thaliana]	263	e=3e-068
>GUAR_UG_05552	Singlet	0	1	From GLL018_B06_023	BAB34219	putative transcriptional regulator LYSR-type [Escherichia coli O157:H7]	294	e=1e-077
>GUAR_UG_03665	Singlet	1	0	From GLE059_H09_033	NP_179145	RBP36A; DNA binding / DNA-directed RNA polymerase [Arabidopsis thaliana]	333	e=2e-089
>GUAR_UG_04527	Singlet	1	0	From GLE079_F03_011	NP_193908	RNA binding / pseudouridine synthase/ pseudouridylate synthase [Arabidopsis thaliana]	203	e=2e-050
>GUAR_UG_04867	Singlet	1	0	From GLE086_H07_025	NP_195467	RNA binding / ribonuclease III [Arabidopsis thaliana]	225	e=1e-056
>GUAR_UG_03876	Singlet	1	0	From GLE064_B09_039	NP_198040	RNA binding / RNA methyltransferase [Arabidopsis thaliana]	314	e=1e-083
>GUAR_UG_01994	Singlet	1	0	From GLE016_B04_015	NP_197295	RNA binding [Arabidopsis thaliana]	239	e=5e-061
>GUAR_UG_03708	Singlet	1	0	From GLE05_H12_041	NP_565927	RNA binding [Arabidopsis thaliana]	217	e=1e-054
>GUAR_UG_03889	Singlet	1	0	From GLE064_E01_004	ABB87134	RNA binding protein-like protein [Solanum tuberosum]	210	e=2e-052
>GUAR_UG_04781	Singlet	1	0	From GLE084_F05_019	AAF40306	RNA helicase [Vigna radiata]	384	e=7e-105
>GUAR_UG_02596	Singlet	1	0	From GLE032_E06_020	NP_196554	RPB15.9 [Arabidopsis thaliana]	253	e=2e-065
>GUAR_UG_05962	Singlet	0	1	From GLL032_H09_033	NP_175459	SCL3; transcription factor [Arabidopsis thaliana]	246	e=4e-063
>GUAR_UG_04282	Singlet	1	0	From GLE073_B09_039	NP_912388	SR-rich pre-mRNA splicing activator [Oryza sativa (japonica cultivar-group)]	226	e=3e-057
>GUAR_UG_03452	Singlet	1	0	From GLE053_E11_044	AAM67107	transcription co-activator-like protein [Arabidopsis thaliana]	218	e=7e-055
>GUAR_UG_02153	Singlet	1	0	From GLE01_A04_016	NP_200274	transcription factor [Arabidopsis thaliana]	330	e=2e-088
>GUAR_UG_02533	Singlet	1	0	From GLE030_G09_034	NP_194648	transcription factor [Arabidopsis thaliana]	280	e=2e-073
>GUAR_UG_04440	Singlet	1	0	From GLE077_D10_037	NP_189228	transcription factor [Arabidopsis thaliana]	227	e=1e-057
>GUAR_UG_00312	Contig	7	5	From GLE056_B01_007, GLE033_A11_048, GLL017_C10_038, GLE010_F04_011, GLE083_H08_025, GLE054_H05_017, GLL052_D03_013, GLL055_H06_017, GLE043_E09_036, GLE084_G05_018, GLL014_C03_014, GLL05_C03_014	CAE45592	transcription factor homolog BTF3-like protein [Lotus corniculatus var. japonicus]	218	e=9e-055
>GUAR_UG_05617	Singlet	0	1	From GLL01_E09_036	CAE45592	transcription factor homolog BTF3-like protein [Lotus corniculatus var. japonicus]	214	e=2e-053
>GUAR_UG_03386	Singlet	1	0	From GLE051_H02_001	P48513	Transcription initiation factor IIB (General transcription factor TFIIB)	331	e=7e-089
>GUAR_UG_03781	Singlet	1	0	From GLE061_E04_012	AAP83131	DREB [Glycine max]	210	e=2e-052	AP2 domain
>GUAR_UG_02460	Singlet	1	0	From GLE029_H01_001	BAD37529	zinc finger (C3HC4-type RING finger)protein-like [Oryza sativa (japonica cultivar-group)]	235	e=7e-060
		78	21

## Sheet: replication
Unigene ID	Unigene Type	Expression_Early_Seeds	Expression_Late_Seeds	Source ESTs	NR Top Hit	NR Top Hit Description	Score	Expectation
>GUAR_UG_03752	Singlet	1	0	From GLE061_A03_016	NP_195217	ATP binding / ATP-dependent helicase/ helicase/ nucleic acid binding [Arabidopsis thaliana]	245	e=7e-063
>GUAR_UG_03771	Singlet	1	0	From GLE061_C12_046	NP_201168	ATP binding / ATP-dependent helicase/ helicase/ nucleic acid binding [Arabidopsis thaliana]	396	e=2e-108
>GUAR_UG_03350	Singlet	1	0	From GLE051_A11_048	NP_191790	ATP binding / ATP-dependent helicase/ RNA helicase/ helicase/ nucleic acid binding [Arabidopsis thaliana]	243	e=2e-062
>GUAR_UG_03481	Singlet	1	0	From GLE054_C11_046	NP_178812	ATP binding / DNA binding / DNA-dependent ATPase [Arabidopsis thaliana]	383	e=2e-104
>GUAR_UG_06677	Singlet	0	1	From GLL061_A08_032	ZP_00719611	COG0513: Superfamily II DNA and RNA helicases [Escherichia coli F11]	442	e=3e-122
>GUAR_UG_03578	Singlet	1	0	From GLE056_G06_018	NP_001031463	DNA binding / DNA topoisomerase/ DNA topoisomerase type I [Arabidopsis thaliana]	315	e=6e-084
>GUAR_UG_02822	Singlet	1	0	From GLE038_H05_017	NP_850165	DNA binding / NAD+ ADP-ribosyltransferase [Arabidopsis thaliana]	238	e=1e-060
>GUAR_UG_04701	Singlet	1	0	From GLE082_E10_036	NP_178053	EMB1135; ATP binding / DNA binding / helicase/ nucleic acid binding / protein binding / zinc ion binding [Arabidopsis thaliana]	365	e=4e-099
>GUAR_UG_04181	Singlet	1	0	From GLE070_E07_028	AAN80993	Exodeoxyribonuclease I [Escherichia coli CFT073]	218	e=1e-054
>GUAR_UG_03146	Singlet	1	0	From GLE047_A10_040	NP_196388	exonuclease [Arabidopsis thaliana]	202	e=5e-050
>GUAR_UG_03050	Singlet	1	0	From GLE044_F02_003	AAR23806	initiation factor eIF4A-15 [Helianthus annuus]	333	e=3e-089
>GUAR_UG_05489	Singlet	0	1	From GLL016_D06_021	XP_474048	OSJNBb0034I13.15 [Oryza sativa (japonica cultivar-group)]	299	e=3e-079	DNA polymerase I - 3'-5' exonuclease and polymerase domains
>GUAR_UG_04167	Singlet	1	0	From GLE070_C01_006	XP_477660	putative DNA primase large subunit [Oryza sativa (japonica cultivar-group)]	225	e=9e-057
>GUAR_UG_05782	Singlet	0	1	From GLL025_G05_018	XP_468050	putative replication factor C 36kDa subunit [Oryza sativa (japonica cultivar-group)]	223	e=3e-056
>GUAR_UG_05086	Singlet	1	0	From GLE091_D04_013	BAE71224	putative replication protein A1 [Trifolium pratense]	257	e=1e-066
>GUAR_UG_00957	Contig	3	0	From GLE030_F05_019, GLE092_C05_022, GLE047_D04_013	CAB76908	putative Ruv DNA-helicase [Cicer arietinum]	236	e=3e-060
>GUAR_UG_02923	Singlet	1	0	From GLE041_E10_036	CAB76908	putative Ruv DNA-helicase [Cicer arietinum]	319	e=3e-085
>GUAR_UG_04509	Singlet	1	0	From GLE079_C02_006	AAP58374	RPA 32kDa [Pisum sativum]	316	e=2e-084
		17	3

## Sheet: structure development cel cycle
Unigene ID	Unigene Type	Expression_Early_Seeds	Expression_Late_Seeds	Source ESTs	NR Top Hit	NR Top Hit Description	Score	Expectation
>GUAR_UG_05639	Singlet	0	1	From GLL020_D01_005	BAA32822	181 [Daucus carota]	336	e=3e-090
>GUAR_UG_02746	Singlet	1	0	From GLE036_H12_041	CAB62542	85p protein [Medicago truncatula]	279	e=3e-073	microtubule cytoskeleton organization and biogenesis
>GUAR_UG_02134	Singlet	1	0	From GLE019_F07_027	NP_187818	ACT11 (ACTIN-11); structural constituent of cytoskeleton [Arabidopsis thaliana]	425	e=5e-117
>GUAR_UG_05256	Singlet	1	0	From GLE09_D06_021	CAA45149	actin [Nicotiana tabacum]	372	e=5e-101
>GUAR_UG_03180	Singlet	1	0	From GLE048_A12_048	AAF03692	actin [Picea rubens]	437	e=9e-121
>GUAR_UG_03261	Singlet	1	0	From GLE04_B04_015	AAF31643	actin [Vigna radiata]	387	e=1e-105
>GUAR_UG_00556	Contig	3	2	From GLE074_G11_042, GLE061_A04_016, GLE094_B04_015, GLL066_C06_022, GLL084_A05_024	ABC49719	actin depolymerizing factor-like protein [Arachis hypogaea]	257	e=2e-066
>GUAR_UG_05059	Singlet	1	0	From GLE090_H05_017	AAK72616	actin-depolymerizing factor 2 [Petunia x hybrida]	258	e=1e-066
>GUAR_UG_02328	Singlet	1	0	From GLE025_E10_036	NP_567094	ADL4 (DYNAMIN-LIKE PROTEIN 4); GTP binding / GTPase [Arabidopsis thaliana]	234	e=1e-059
>GUAR_UG_03063	Singlet	1	0	From GLE044_H08_025	CAA05054	alpha subunit of F-actin capping protein [Arabidopsis thaliana]	329	e=5e-088
>GUAR_UG_00261	Contig	3	3	From GLL052_F11_043, GLL067_C03_014, GLL071_D08_029, GLE04_B02_007, GLE077_D02_005, GLE014_D07_029	AAO23139	alpha tubulin [Populus tremuloides]	215	e=6e-054
>GUAR_UG_00262	Contig	12	1	From GLE06_H05_017, GLL063_E04_012, GLE065_A07_032, GLE035_D09_037, GLE074_G02_002, GLE02_A06_024, GLE068_B03_015, GLE021_B09_039, GLE072_D08_029, GLE048_G04_010, GLE037_G09_034, GLE054_F01_003, GLE094_E07_028	AAV92379	alpha tubulin 1 [Pseudotsuga menziesii var. menziesii]	347	e=3e-093
>GUAR_UG_02246	Singlet	1	0	From GLE022_D07_029	AAR09168	alpha-expansin 1 [Populus tremula x Populus tremuloides]	362	e=3e-098
>GUAR_UG_05025	Singlet	1	0	From GLE090_A06_024	AAF32409	alpha-expansin 3 [Triphysaria versicolor]	369	e=4e-100
>GUAR_UG_03294	Singlet	1	0	From GLE04_G11_042	AAO73546	alpha-tubulin [Ceratopteris richardii]	320	e=2e-085
>GUAR_UG_02352	Singlet	1	0	From GLE027_B09_039	AAO73546	alpha-tubulin [Ceratopteris richardii]	300	e=2e-079
>GUAR_UG_04503	Singlet	1	0	From GLE079_A08_032	AAB39510	AP-1 Golgi-related complex component; clathrin coated vesicles; clathrin assembly protein	240	e=3e-061
>GUAR_UG_05637	Singlet	0	1	From GLL020_C06_022	NP_567105	ATARP7 (ACTIN-RELATED PROTEIN 7); structural constituent of cytoskeleton [Arabidopsis thaliana]	323	e=2e-086
>GUAR_UG_04729	Singlet	1	0	From GLE083_C03_014	NP_568836	ATARP8 (ACTIN-RELATED PROTEIN 8); structural constituent of cytoskeleton [Arabidopsis thaliana]	207	e=2e-051
>GUAR_UG_02833	Singlet	1	0	From GLE03_B01_007	NP_174500	ATDAD1 (DEFENDER AGAINST APOPTOTIC DEATH 1) [Arabidopsis thaliana]	212	e=6e-053
>GUAR_UG_02563	Singlet	1	0	From GLE031_F11_043	NP_177370	ATP binding / microtubule motor [Arabidopsis thaliana]	258	e=1e-066
>GUAR_UG_03525	Singlet	1	0	From GLE055_D03_013	NP_190171	ATP binding / microtubule motor [Arabidopsis thaliana]	323	e=3e-086
>GUAR_UG_06072	Singlet	0	1	From GLL037_C11_046	NP_176191	ATPase, coupled to transmembrane movement of ions, phosphorylative mechanism [Arabidopsis thaliana]	219	e=4e-055
>GUAR_UG_02432	Singlet	1	0	From GLE029_C10_038	NP_189475	ATPase, coupled to transmembrane movement of substances [Arabidopsis thaliana]	409	e=4e-112
>GUAR_UG_03915	Singlet	1	0	From GLE065_A04_016	NP_199671	ATSMC3; ATP binding [Arabidopsis thaliana]	347	e=1e-093
>GUAR_UG_02172	Singlet	1	0	From GLE01_D05_021	CAA67056	beta-tubulin [Cicer arietinum]	398	e=8e-109
>GUAR_UG_02363	Singlet	1	0	From GLE027_C12_046	AAQ92665	beta-tubulin 5 [Gossypium hirsutum]	295	e=6e-078
>GUAR_UG_03135	Singlet	1	0	From GLE046_F12_043	CAA82196	chloroplast outer envelope protein 34 [Pisum sativum]	272	e=7e-071
>GUAR_UG_05247	Singlet	1	0	From GLE09_B09_039	CAA83453	chloroplast outer envelope protein 86 [Pisum sativum]	302	e=6e-080
>GUAR_UG_03094	Singlet	1	0	From GLE045_F10_035	NP_201266	chromatin binding / nucleic acid binding / zinc ion binding [Arabidopsis thaliana]	297	e=1e-078
>GUAR_UG_06993	Singlet	0	1	From GLL071_D03_013	XP_550069	cis,cis-muconate cycloisomerase -like [Oryza sativa (japonica cultivar-group)]	277	e=2e-072
>GUAR_UG_02827	Singlet	1	0	From GLE03_A03_016	BAD61808	cyclin [Oryza sativa (japonica cultivar-group)]	209	e=4e-052
>GUAR_UG_03475	Singlet	1	0	From GLE054_B04_015	AAD11475	cyclin [Pisum sativum]	223	e=2e-056
>GUAR_UG_03613	Singlet	1	0	From GLE057_E10_036	AAO72990	cyclin D [Populus alba]	248	e=1e-063
>GUAR_UG_02488	Singlet	1	0	From GLE02_E11_044	AAS13370	cyclin d2 [Glycine max]	228	e=9e-058
>GUAR_UG_04011	Singlet	1	0	From GLE067_C10_038	AAG30907	cytokinin oxidase [Arabidopsis thaliana]	205	e=8e-051
>GUAR_UG_04864	Singlet	1	0	From GLE086_H01_001	P35016	Endoplasmin homolog precursor (GRP94 homolog)	213	e=3e-053
>GUAR_UG_03043	Singlet	1	0	From GLE044_D07_029	AAD13631	expansin precursor [Lycopersicon esculentum]	259	e=5e-067
>GUAR_UG_02264	Singlet	1	0	From GLE022_H06_017	NP_568364	FASS (FASS 1) [Arabidopsis thaliana]	289	e=5e-076
>GUAR_UG_03758	Singlet	1	0	From GLE061_B02_007	BAD44609	fimbrin 2 [Arabidopsis thaliana]	274	e=1e-071
>GUAR_UG_03409	Singlet	1	0	From GLE052_D04_013	AAN79819	Flagellar L-ring protein precursor [Escherichia coli CFT073]	315	e=4e-084
>GUAR_UG_04885	Singlet	1	0	From GLE087_E02_004	CAC44257	FtsZ-like protein [Nicotiana tabacum]	282	e=6e-074
>GUAR_UG_02122	Singlet	1	0	From GLE019_D05_021	AAN87551	gamma-tubulin [Lupinus albus]	310	e=1e-082
>GUAR_UG_01761	Singlet	1	0	From GLE011_C05_022	CAB10440	growth regulator like protein [Arabidopsis thaliana]	357	e=1e-096
>GUAR_UG_00308	Contig	5	5	From GLE064_D12_045, GLE063_C01_006, GLE038_C10_038, GLE041_E05_020, GLL034_B06_023, GLL038_E01_004, GLL059_G02_002, GLL019_D04_013, GLL021_E02_004, GLE045_H03_009	NP_191788	GTP binding [Arabidopsis thaliana]	280	e=3e-073
>GUAR_UG_00380	Contig	1	2	From GLL051_H10_033, GLL022_D07_029, GLE011_F09_035	NP_191788	GTP binding [Arabidopsis thaliana]	245	e=7e-063
>GUAR_UG_00794	Contig	2	1	From GLL059_E12_044, GLE085_D08_029, GLE022_A07_032	NP_191788	GTP binding [Arabidopsis thaliana]	310	e=2e-082
>GUAR_UG_02258	Singlet	1	0	From GLE022_G01_002	NP_191788	GTP binding [Arabidopsis thaliana]	283	e=2e-074
>GUAR_UG_02855	Singlet	1	0	From GLE03_F12_043	AAF65513	GTP-binding protein [Capsicum annuum]	359	e=2e-097
>GUAR_UG_04604	Singlet	1	0	From GLE080_D01_005	AAM12880	GTP-binding protein [Helianthus annuus]	364	e=1e-098
>GUAR_UG_03268	Singlet	1	0	From GLE04_C06_022	BAA02112	GTP-binding protein [Pisum sativum]	211	e=1e-052
>GUAR_UG_03183	Singlet	1	0	From GLE048_B08_031	NP_201116	HDA6 (HISTONE DEACETYLASE 6); histone deacetylase [Arabidopsis thaliana]	408	e=8e-112
>GUAR_UG_03751	Singlet	1	0	From GLE060_H12_041	AAB03540	histone H3	228	e=7e-058
>GUAR_UG_00291	Contig	11	1	From GLE074_H12_041, GLE07_H12_041, GLE077_C03_014, GLL04_D07_029, GLE059_C10_038, GLE035_B10_039, GLE041_A06_024, GLE06_G10_034, GLE074_F11_043, GLE055_F10_035, GLE085_A02_008, GLE060_E07_028	XP_493701	histone H3 [Oryza sativa (japonica cultivar-group)]	250	e=3e-064
>GUAR_UG_03020	Singlet	1	0	From GLE043_H10_033	XP_493701	histone H3 [Oryza sativa (japonica cultivar-group)]	222	e=5e-056
>GUAR_UG_02922	Singlet	1	0	From GLE041_E08_028	XP_479392	integral membrane protein-like [Oryza sativa (japonica cultivar-group)]	232	e=5e-059
>GUAR_UG_04965	Singlet	1	0	From GLE089_G08_026	BAD33996	integral membrane protein-like [Oryza sativa (japonica cultivar-group)]	369	e=4e-100
>GUAR_UG_03360	Singlet	1	0	From GLE051_C09_038	Q03943	Membrane-associated 30 kDa protein, chloroplast precursor (M30)	269	e=3e-070
>GUAR_UG_04303	Singlet	1	0	From GLE073_G06_018	Q03943	Membrane-associated 30 kDa protein, chloroplast precursor (M30)	318	e=8e-085
>GUAR_UG_02135	Singlet	1	0	From GLE019_F08_027	AAY82249	mitochrondrial voltage-dependent anion-selective channel [Phaseolus coccineus]	409	e=2e-112
>GUAR_UG_02280	Singlet	1	0	From GLE024_C07_030	CAC44123	N3 like protein [Medicago truncatula]	267	e=1e-069
>GUAR_UG_04060	Singlet	1	0	From GLE068_G06_018	AAM34772	nam-like protein 9 [Petunia x hybrida]	283	e=3e-074
>GUAR_UG_04643	Singlet	1	0	From GLE081_B10_039	AAS48064	NIP2 [Medicago truncatula]	261	e=9e-068
>GUAR_UG_02401	Singlet	1	0	From GLE028_C06_022	AAN62343	nodulin-like protein [Poncirus trifoliata]	218	e=1e-054
>GUAR_UG_03974	Singlet	1	0	From GLE066_E05_020	AAK83083	nuclear matrix protein 1 [Lycopersicon esculentum]	291	e=8e-077
>GUAR_UG_03432	Singlet	1	0	From GLE053_A06_024	XP_469396	pescadillo-like protein [Oryza sativa (japonica cultivar-group)]	326	e=3e-087
>GUAR_UG_02862	Singlet	1	0	From GLE040_A06_024	AAZ23775	plastid division regulator MinE [Glycine max]	250	e=2e-064
>GUAR_UG_02136	Singlet	1	0	From GLE019_F10_035	BAD73820	pleckstrin homology (PH) domain-containing protein-like [Oryza sativa (japonica cultivar-group)]	211	e=1e-052
>GUAR_UG_02225	Singlet	1	0	From GLE021_H04_009	CAA73179	PPF-1 protein [Pisum sativum]	317	e=1e-084
>GUAR_UG_06872	Singlet	0	1	From GLL067_G02_002	CAA39239	proliferating cell nuclear antigen [Glycine max]	252	e=4e-065
>GUAR_UG_04587	Singlet	1	0	From GLE080_A05_024	AAG24908	proliferating cell nuclear antigen [Nicotiana benthamiana]	347	e=1e-093
>GUAR_UG_06759	Singlet	0	1	From GLL063_E03_012	CAD33925	proline rich protein 3 [Cicer arietinum]	218	e=1e-054
>GUAR_UG_03465	Singlet	1	0	From GLE053_H01_001	NP_915149	putative calreticulin [Oryza sativa (japonica cultivar-group)]	219	e=6e-055
>GUAR_UG_03682	Singlet	1	0	From GLE05_C03_014	XP_479411	putative developmental protein sina [Oryza sativa (japonica cultivar-group)]	353	e=2e-095
>GUAR_UG_04264	Singlet	1	0	From GLE072_F10_035	NP_915167	putative formin-like protein AHF1 [Oryza sativa (japonica cultivar-group)]	259	e=4e-067
>GUAR_UG_04324	Singlet	1	0	From GLE074_D08_029	XP_469689	putative histone H2A protein [Oryza sativa (japonica cultivar-group)]	205	e=9e-051
>GUAR_UG_03105	Singlet	1	0	From GLE045_H08_025	AAF18411	putative integral membrane protein [Phaseolus vulgaris]	416	e=2e-114
>GUAR_UG_03539	Singlet	1	0	From GLE055_H09_033	AAV25243	putative transmembrane protein [Oryza sativa (japonica cultivar-group)]	276	e=4e-072
>GUAR_UG_03819	Singlet	1	0	From GLE062_D08_029	XP_479238	putative transmembrane protein [Oryza sativa (japonica cultivar-group)]	233	e=3e-059
>GUAR_UG_03575	Singlet	1	0	From GLE056_F11_043	BAD27890	putative vacuolar protein sorting; Vps29p [Oryza sativa (japonica cultivar-group)]	228	e=9e-058
>GUAR_UG_00280	Contig	5	6	From GLE050_F10_035, GLE093_A10_040, GLL05_H03_009, GLE09_H06_017, GLE051_G02_002, GLE066_E08_028, GLL075_D06_021, GLL075_E06_020, GLL049_D05_021, GLL086_C05_022, GLL093_F11_043	NP_200679	ROC7; peptidyl-prolyl cis-trans isomerase [Arabidopsis thaliana]	348	e=8e-094
>GUAR_UG_05585	Singlet	0	1	From GLL019_E09_036	AAL87122	SEC6 [Arabidopsis thaliana]	417	e=1e-114
>GUAR_UG_05515	Singlet	0	1	From GLL016_H04_009	NP_566372	SEC8 [Arabidopsis thaliana]	304	e=2e-080
>GUAR_UG_06870	Singlet	0	1	From GLL067_F09_035	NP_181043	SETH1; transferase [Arabidopsis thaliana]	273	e=3e-071
>GUAR_UG_03994	Singlet	1	0	From GLE066_H11_041	AAD41417	Similar to gb|X82404 chloroplast SecA protein from Pisum sativum. [Arabidopsis thaliana]	387	e=1e-105
>GUAR_UG_02083	Singlet	1	0	From GLE018_D05_021	AAY32334	SINA [Phyllostachys praecox]	333	e=2e-089
>GUAR_UG_00499	Contig	2	3	From GLE01_H12_041, GLL065_F07_027, GLE074_G07_026, GLL023_D05_021, GLL089_B03_015	CAA89050	small G protein [Beta vulgaris subsp. vulgaris]	225	e=1e-056
>GUAR_UG_03983	Singlet	1	0	From GLE066_G01_002	AAL28022	small GTPase Rab2 [Nicotiana tabacum]	355	e=6e-096
>GUAR_UG_06743	Singlet	0	1	From GLL063_B11_047	NP_171974	TUA4 [Arabidopsis thaliana]	333	e=2e-089
>GUAR_UG_00433	Contig	4	1	From GLE057_B01_007, GLE044_D04_013, GLE03_C02_006, GLE071_F02_003, GLL018_H08_025	AAU14217	TUB8 [Quercus petraea]	421	e=1e-115
>GUAR_UG_01792	Singlet	1	0	From GLE012_A09_040	JA0049	Tubulin beta-2 chain - soybean	237	e=1e-060
>GUAR_UG_02109	Singlet	1	0	From GLE019_A03_016	AAM22958	tubulin folding cofactor B [Arabidopsis thaliana]	220	e=2e-055
>GUAR_UG_02282	Singlet	1	0	From GLE024_D01_005	AAB61672	type IIIa membrane protein cp-wap13 [Vigna unguiculata]	230	e=1e-058
>GUAR_UG_06254	Singlet	0	1	From GLL044_C07_030	P93231	Vacuolar assembly protein VPS41 homolog	377	e=1e-102
>GUAR_UG_00250	Contig	3	1	From GLE061_B05_023, GLE034_E06_020, GLE075_C03_014, GLL040_G11_042	AAL58570	vacuolar processing enzyme 2 [Glycine max]	218	e=3e-054
>GUAR_UG_02741	Singlet	1	0	From GLE036_G07_026	NP_196834	VAN3 (VASCULAR NETWORK DEFECTIVE 3) [Arabidopsis thaliana]	319	e=5e-085
>GUAR_UG_04620	Singlet	1	0	From GLE080_F04_011	AAQ87021	VDAC1.3 [Lotus corniculatus var. japonicus]	403	e=2e-110
>GUAR_UG_05192	Singlet	1	0	From GLE093_G07_026	AAS13372	WD-repeat cell cycle regulatory protein [Glycine max]	326	e=3e-087
		127	37

## Sheet: chaperons and proteases
Unigene ID	Unigene Type	Expression_Early_Seeds	Expression_Late_Seeds	Source ESTs	NR Top Hit	NR Top Hit Description	Score	Expectation
>GUAR_UG_03038	Singlet	1	0	From GLE044_C12_046	CAA06853	26S protease regulatory subunit 6 [Cicer arietinum]	303	e=3e-080
>GUAR_UG_05017	Singlet	1	0	From GLE08_G12_042	ABA40428	26S proteasome AAA-ATPase subunit RPT4a-like protein [Solanum tuberosum]	404	e=6e-111
>GUAR_UG_00586	Contig	1	3	From GLL050_E05_020, GLL086_G06_018, GLE037_F08_027, GLL053_G10_034	NP_910447	26S proteasome regulatory subunit 4 homolog [Oryza sativa (japonica cultivar-group)]	250	e=4e-064
>GUAR_UG_00540	Contig	3	0	From GLE017_G07_026, GLE044_E01_004, GLE038_E08_028	AAC19402	26S proteasome regulatory subunit S5A [Mesembryanthemum crystallinum]	362	e=3e-098
>GUAR_UG_06767	Singlet	0	1	From GLL063_G01_002	CAB63651	26S proteasome subunit 8; Tat binding protein [Fagus sylvatica]	221	e=7e-056
>GUAR_UG_06593	Singlet	0	1	From GLL057_G09_034	AAS57914	70 kDa heat shock cognate protein 3 [Vigna radiata]	353	e=2e-095
>GUAR_UG_05251	Singlet	1	0	From GLE09_C02_006	AAK77908	AAA-metalloprotease FtsH [Pisum sativum]	292	e=5e-077
>GUAR_UG_02853	Singlet	1	0	From GLE03_F06_019	CAB80026	aminopeptidase-like protein [Arabidopsis thaliana]	325	e=7e-087
>GUAR_UG_00311	Contig	0	13	From GLL031_G11_042, GLL044_B09_039, GLL041_F08_027, GLL037_E04_012, GLL021_B02_007, GLL022_G12_042, GLL07_C11_046, GLL089_A03_016, GLL036_C10_038, GLL09_H12_041, GLL068_H11_041, GLL02_C09_038, GLL085_G08_026	NP_569048	ARA12; subtilase [Arabidopsis thaliana]	213	e=5e-053
>GUAR_UG_02471	Singlet	1	0	From GLE02_B07_031	NP_569048	ARA12; subtilase [Arabidopsis thaliana]	294	e=1e-077
>GUAR_UG_03356	Singlet	1	0	From GLE051_B11_047	NP_918390	asparaginyl endopeptidase [Oryza sativa (japonica cultivar-group)]	216	e=5e-054
>GUAR_UG_02430	Singlet	1	0	From GLE029_C06_022	AAQ14346	aspartic proteinase [Vigna unguiculata]	313	e=2e-083
>GUAR_UG_04152	Singlet	1	0	From GLE070_A05_024	BAB64296	aspartic proteinase 2 [Glycine max]	227	e=2e-057
>GUAR_UG_03141	Singlet	1	0	From GLE046_H03_009	BAC16370	aspartic proteinase 4 [Glycine max]	273	e=2e-071
>GUAR_UG_00410	Contig	3	4	From GLE059_C08_030, GLL087_F02_003, GLL078_B03_015, GLL093_D03_013, GLE027_F01_003, GLE065_G06_018, GLL069_H06_017	BAC16371	aspartic proteinase 5 [Glycine max]	253	e=3e-065
>GUAR_UG_00600	Contig	4	0	From GLE029_E08_028, GLE046_B12_047, GLE070_E08_028, GLE082_A08_032	AAM61631	aspartyl aminopeptidase-like protein [Arabidopsis thaliana]	219	e=5e-055
>GUAR_UG_03886	Singlet	1	0	From GLE064_D05_021	CAA43099	developing seed L-asparaginase [Lupinus angustifolius]	295	e=7e-078
>GUAR_UG_03434	Singlet	1	0	From GLE053_A10_040	AAQ56804	At1g63770 [Arabidopsis thaliana]	374	e=1e-101	Aminopeptidase
>GUAR_UG_00097	Contig	3	2	From GLE081_C05_022, GLL088_E02_004, GLE051_A05_024, GLL021_D05_021, GLE073_B05_023	AAL09741	AT4g05320/C17L7_240 [Arabidopsis thaliana]	360	e=2e-097	Ubiquitin
>GUAR_UG_02338	Singlet	1	0	From GLE025_G11_042	AAV85728	At5g58290 [Arabidopsis thaliana]	217	e=2e-054	ATP-dependent 26S proteasome regulatory subunit
>GUAR_UG_03391	Singlet	1	0	From GLE052_A02_008	NP_197111	ATP binding / protein binding [Arabidopsis thaliana]	415	e=4e-114
>GUAR_UG_03636	Singlet	1	0	From GLE059_A10_040	NP_197589	ATP binding / protein binding [Arabidopsis thaliana]	319	e=3e-085
>GUAR_UG_05144	Singlet	1	0	From GLE092_F07_027	NP_187789	ATP binding / protein binding [Arabidopsis thaliana]	320	e=2e-085
>GUAR_UG_04581	Singlet	1	0	From GLE07_G10_034	NP_186875	BIG (DARK OVER-EXPRESSION OF CAB 1); ubiquitin-protein ligase/ zinc ion binding [Arabidopsis thaliana]	289	e=5e-076
>GUAR_UG_03546	Singlet	1	0	From GLE056_A12_048	NP_001031419	catalytic/ ubiquitin-protein ligase/ zinc ion binding [Arabidopsis thaliana]	203	e=3e-050
>GUAR_UG_03243	Singlet	1	0	From GLE049_G05_018	AAA66365	chaperonin precursor [Pisum sativum]	213	e=3e-053
>GUAR_UG_03634	Singlet	1	0	From GLE059_A04_016	AAA66365	chaperonin precursor [Pisum sativum]	390	e=2e-106
>GUAR_UG_03064	Singlet	1	0	From GLE044_H09_033	AAT80888	chloroplast chaperonin 21 [Vitis vinifera]	243	e=4e-062
>GUAR_UG_03963	Singlet	1	0	From GLE066_B05_023	NP_564880	CLPP3; endopeptidase Clp [Arabidopsis thaliana]	365	e=4e-099
>GUAR_UG_03068	Singlet	1	0	From GLE045_A11_048	ZP_00733989	COG0443: Molecular chaperone [Escherichia coli 53638]	273	e=1e-071
>GUAR_UG_04708	Singlet	1	0	From GLE082_G01_002	AAC17053	Contains homology to DNAJ heatshock protein gb|U32803 from Haemophilus influenzae. [Arabidopsis thaliana]	249	e=5e-064
>GUAR_UG_03989	Singlet	1	0	From GLE066_H01_001	AAO85511	CSN8 [Nicotiana benthamiana]	246	e=3e-063
>GUAR_UG_04877	Singlet	1	0	From GLE087_B09_039	AAK01931	Cu/Zn-superoxide dismutase copper chaperone precursor [Glycine max]	290	e=2e-076
>GUAR_UG_07443	Singlet	0	1	From GLL087_C01_006	CAC85344	cullin 3a [Arabidopsis thaliana]	237	e=1e-060
>GUAR_UG_00708	Contig	3	0	From GLE056_E02_004, GLE080_E10_036, GLE083_G01_002	BAC10548	cullin-like protein1 [Pisum sativum]	307	e=2e-081
>GUAR_UG_07545	Singlet	0	1	From GLL090_B06_023	BAC10548	cullin-like protein1 [Pisum sativum]	399	e=3e-109
>GUAR_UG_06051	Singlet	0	1	From GLL036_F10_035	AAV48823	cyclophilin 1; CyP1 [Codonopsis lanceolata]	238	e=7e-061
>GUAR_UG_00081	Contig	13	7	From GLE071_G05_018, GLE035_F03_011, GLE047_F05_019, GLE040_G09_034, GLE031_D01_005, GLE047_H10_033, GLL074_H01_001, GLL062_C08_030, GLE052_G11_042, GLL017_G04_010, GLL087_G06_018, GLE082_C01_006, GLE09_H05_017, GLL080_D09_037, GLE052_G12_042, GLL014_G02_002, GLL054_A01_008, GLE02_G04_010, GLE055_H04_009, GLE059_G10_034	BAB82452	CYP1 [Vigna radiata]	308	e=8e-082
>GUAR_UG_01708	Singlet	1	0	From GLE010_B08_031	BAB82452	CYP1 [Vigna radiata]	308	e=7e-082
>GUAR_UG_07530	Singlet	0	1	From GLL08_F07_027	CAA83673	cysteine proteinase [Glycine max]	382	e=3e-104
>GUAR_UG_00251	Contig	8	15	From GLL017_E05_020, GLL01_F09_035, GLL044_F09_035, GLE033_C11_046, GLL083_D08_029, GLE040_D09_037, GLE042_F09_035, GLL059_E08_028, GLL077_A02_008, GLL038_E04_012, GLL086_C06_022, GLL042_D09_037, GLE093_B05_023, GLL06_F02_003, GLL072_G03_010, GLE052_C10_038, GLL086_B05_023, GLL072_E10_036, GLE032_H10_033, GLE077_H05_017, GLE085_H10_033, GLL03_F12_043, GLL020_H01_001	CAA84383	cysteine proteinase [Vicia sativa]	202	e=9e-050
>GUAR_UG_03301	Singlet	1	0	From GLE04_H08_025	CAB17076	cysteine proteinase precursor [Phaseolus vulgaris]	263	e=3e-068
>GUAR_UG_04684	Singlet	1	0	From GLE082_A09_040	CAB17076	cysteine proteinase precursor [Phaseolus vulgaris]	290	e=2e-076
>GUAR_UG_00344	Contig	5	2	From GLE032_B05_023, GLE054_A10_040, GLE073_F03_011, GLE05_D07_029, GLE090_G05_018, GLL088_D04_013, GLL040_F08_027	NP_563648	cysteine-type endopeptidase/ cysteine-type peptidase [Arabidopsis thaliana]	266	e=8e-069
>GUAR_UG_04665	Singlet	1	0	From GLE081_F07_027	NP_565294	D-alanyl-D-alanine endopeptidase [Arabidopsis thaliana]	311	e=1e-082
>GUAR_UG_06094	Singlet	0	1	From GLL038_A08_032	NP_567750	FK506 binding / peptidyl-prolyl cis-trans isomerase [Arabidopsis thaliana]	210	e=3e-052
>GUAR_UG_07464	Singlet	0	1	From GLL088_B03_015	NP_193718	FK506 binding / peptidyl-prolyl cis-trans isomerase [Arabidopsis thaliana]	206	e=3e-051
>GUAR_UG_02743	Singlet	1	0	From GLE036_G11_042	NP_194577	heat shock protein binding / unfolded protein binding [Arabidopsis thaliana]	229	e=4e-058
>GUAR_UG_04096	Singlet	1	0	From GLE069_F11_043	NP_179646	heat shock protein binding / unfolded protein binding [Arabidopsis thaliana]	311	e=1e-082
>GUAR_UG_04306	Singlet	1	0	From GLE073_G10_034	NP_680194	heat shock protein binding / unfolded protein binding [Arabidopsis thaliana]	262	e=4e-068
>GUAR_UG_06737	Singlet	0	1	From GLL063_A04_016	NP_180771	HSP70T-2; ATP binding [Arabidopsis thaliana]	292	e=5e-077
>GUAR_UG_02602	Singlet	1	0	From GLE032_F10_035	AAG34872	In2-1 protein [Glycine max]	203	e=3e-050
>GUAR_UG_03669	Singlet	1	0	From GLE05_A07_032	NP_182049	MAP1A (METHIONINE AMINOPEPTIDASE 1A); methionyl aminopeptidase [Arabidopsis thaliana]	267	e=2e-069
>GUAR_UG_03054	Singlet	1	0	From GLE044_F10_035	NP_974083	membrane alanyl aminopeptidase [Arabidopsis thaliana]	268	e=1e-069
>GUAR_UG_06741	Singlet	0	1	From GLL063_B08_031	AAA81472	metalloendopeptidase	224	e=1e-056
>GUAR_UG_02517	Singlet	1	0	From GLE030_C08_030	AAK07827	mitochondrial processing peptidase beta subunit [Cucumis melo]	289	e=4e-076
>GUAR_UG_01962	Singlet	1	0	From GLE015_D02_005	AAR12194	molecular chaperone Hsp90-2 [Nicotiana benthamiana]	337	e=1e-090
>GUAR_UG_05520	Singlet	0	1	From GLL016_H11_041	ABA99241	N-carbamyl-L-amino acid amidohydrolase-like protein [Oryza sativa (japonica cultivar-group)]	227	e=1e-057
>GUAR_UG_04133	Singlet	1	0	From GLE06_F05_019	AAO15916	neutral leucine aminopeptidase preprotein; preLAP-N; metallo-exopeptidase; leucyl aminopeptidase; LAP [Lycopersicon esculentum]	250	e=2e-064
>GUAR_UG_02682	Singlet	1	0	From GLE035_A02_008	CAB80066	nucellin-like protein [Arabidopsis thaliana]	212	e=5e-053
>GUAR_UG_00505	Contig	5	0	From GLE090_F01_003, GLE056_D09_037, GLE056_C01_006, GLE025_G05_018, GLE065_H06_017	NP_850206	nucleotide binding / ubiquitin-protein ligase [Arabidopsis thaliana]	271	e=9e-071
>GUAR_UG_03737	Singlet	1	0	From GLE060_E09_036	XP_474191	OSJNBa0011F23.7 [Oryza sativa (japonica cultivar-group)]	313	e=2e-083	ATPase family associated with various cellular activities (AAA). AAA family proteins often perform chaperone-like functions that assist in the assembly, operation, or disassembly of protein complexes
>GUAR_UG_02508	Singlet	1	0	From GLE030_A11_048	XP_472939	OSJNBa0081L15.15 [Oryza sativa (japonica cultivar-group)]	273	e=2e-071	26S proteasome regulatory complex component
>GUAR_UG_00298	Contig	9	0	From GLE045_A05_024, GLE024_H10_033, GLE059_G08_026, GLE076_C04_014, GLE022_H04_009, GLE056_F12_043, GLE068_F07_027, GLE072_E07_028, GLE037_A03_016	XP_473982	OSJNBa0089N06.4 [Oryza sativa (japonica cultivar-group)]	266	e=4e-069	Ubiquitin
>GUAR_UG_04932	Singlet	1	0	From GLE088_G03_010	XP_468427	OTU-like cysteine protease-like [Oryza sativa (japonica cultivar-group)]	211	e=1e-052
>GUAR_UG_03113	Singlet	1	0	From GLE046_B10_039	NP_851108	PBB2; endopeptidase/ peptidase/ threonine endopeptidase [Arabidopsis thaliana]	361	e=1e-097
>GUAR_UG_00860	Contig	3	0	From GLE082_E09_036, GLE043_G08_026, GLE036_B11_047	NP_176040	PBG1; endopeptidase/ peptidase/ threonine endopeptidase [Arabidopsis thaliana]	317	e=1e-084
>GUAR_UG_02560	Singlet	1	0	From GLE031_F06_019	NP_568634	peptidase/ subtilase [Arabidopsis thaliana]	271	e=1e-070
>GUAR_UG_03422	Singlet	1	0	From GLE052_G07_026	NP_199378	peptidase/ subtilase [Arabidopsis thaliana]	200	e=3e-049
>GUAR_UG_02737	Singlet	1	0	From GLE036_F09_035	NP_974240	peptidyl-prolyl cis-trans isomerase [Arabidopsis thaliana]	200	e=3e-049
>GUAR_UG_03456	Singlet	1	0	From GLE053_F06_019	NP_181157	peptidyl-prolyl cis-trans isomerase [Arabidopsis thaliana]	217	e=2e-054
>GUAR_UG_03961	Singlet	1	0	From GLE066_B01_007	NP_564267	peptidyl-prolyl cis-trans isomerase [Arabidopsis thaliana]	326	e=2e-087
>GUAR_UG_04344	Singlet	1	0	From GLE075_A01_008	NP_181407	peptidyl-prolyl cis-trans isomerase [Arabidopsis thaliana]	278	e=1e-072
>GUAR_UG_05541	Singlet	0	1	From GLL017_G09_034	NP_200333	peptidyl-prolyl cis-trans isomerase [Arabidopsis thaliana]	295	e=5e-078
>GUAR_UG_05670	Singlet	0	1	From GLL021_G01_002	NP_195222	peptidyl-prolyl cis-trans isomerase [Arabidopsis thaliana]	324	e=1e-086
>GUAR_UG_06409	Singlet	0	1	From GLL04_H01_001	BAD30296	peptidyl-prolyl cis-trans isomerase-like protein [Oryza sativa (japonica cultivar-group)]	325	e=5e-087
>GUAR_UG_04263	Singlet	1	0	From GLE072_F08_027	CAA60505	peptidylprolyl isomerase [Triticum aestivum]	253	e=2e-065
>GUAR_UG_03075	Singlet	1	0	From GLE045_C05_022	NP_179037	PIP; aminopeptidase/ catalytic/ hydrolase/ prolyl aminopeptidase [Arabidopsis thaliana]	265	e=6e-069
>GUAR_UG_03982	Singlet	1	0	From GLE066_F12_043	NP_179037	PIP; aminopeptidase/ catalytic/ hydrolase/ prolyl aminopeptidase [Arabidopsis thaliana]	343	e=2e-092
>GUAR_UG_03616	Singlet	1	0	From GLE057_F06_019	CAD45375	potyviral helper component protease-interacting protein 2 [Solanum tuberosum subsp. andigena]	292	e=4e-077
>GUAR_UG_02799	Singlet	1	0	From GLE038_C01_006	AAC28135	proteasome IOTA subunit [Glycine max]	315	e=7e-084
>GUAR_UG_04541	Singlet	1	0	From GLE079_H12_041	ABA94696	proteasome subunit alpha type 5 [Oryza sativa (japonica cultivar-group)]	406	e=3e-111
>GUAR_UG_00579	Contig	3	1	From GLL063_H06_017, GLE045_F05_019, GLE018_E09_036, GLE093_F04_011	Q9SXU1	Proteasome subunit alpha type 7 (20S proteasome alpha subunit D) (20S proteasome subunit alpha-4)	228	e=2e-057
>GUAR_UG_04606	Singlet	1	0	From GLE080_D04_013	NP_566204	protein binding / serine-type endopeptidase/ serine-type peptidase/ trypsin [Arabidopsis thaliana]	351	e=9e-095
>GUAR_UG_05230	Singlet	1	0	From GLE094_G01_002	NP_850628	protein binding / ubiquitin-protein ligase/ zinc ion binding [Arabidopsis thaliana]	289	e=3e-076
>GUAR_UG_00084	Contig	7	16	From GLE072_H04_009, GLE014_B05_023, GLL074_C09_038, GLL083_G03_010, GLL04_E02_004, GLE047_B07_031, GLL059_D08_029, GLL031_E06_020, GLL012_E08_028, GLL045_B11_047, GLE077_D03_013, GLL046_D08_029, GLE073_A02_008, GLE018_F05_019, GLL041_D02_005, GLL077_C06_022, GLL010_F03_011, GLL050_F04_011, GLL02_A09_040, GLE08_E11_044, GLL044_C02_006, GLL049_F06_019, GLL082_B07_031	CAA77575	protein disulfide isomerase [Medicago sativa]	280	e=3e-073
>GUAR_UG_02420	Singlet	1	0	From GLE028_H08_025	BAD36121	putative 26S proteasome regulatory particle triple-A ATPase subunit4 [Oryza sativa (japonica cultivar-group)]	233	e=3e-059
>GUAR_UG_04808	Singlet	1	0	From GLE085_D11_045	AAK91890	putative amidase [Solanum demissum]	210	e=2e-052
>GUAR_UG_04475	Singlet	1	0	From GLE078_C03_014	BAD35315	putative aminopeptidase C [Oryza sativa (japonica cultivar-group)]	366	e=2e-099
>GUAR_UG_05004	Singlet	1	0	From GLE08_E06_020	CAC43324	putative beta 3 proteasome subunit [Nicotiana tabacum]	296	e=3e-078
>GUAR_UG_04453	Singlet	1	0	From GLE077_G01_002	AAL87345	putative chloroplast nucleoid DNA-binding protein [Arabidopsis thaliana]	242	e=7e-062
>GUAR_UG_02474	Singlet	1	0	From GLE02_C01_006	BAD35839	putative cyclophilin-40 [Oryza sativa (japonica cultivar-group)]	311	e=1e-082
>GUAR_UG_04038	Singlet	1	0	From GLE068_C07_030	AAL38353	putative heat-shock protein [Arabidopsis thaliana]	267	e=1e-069
>GUAR_UG_03615	Singlet	1	0	From GLE057_F03_011	XP_483065	putative heat-shock protein [Oryza sativa (japonica cultivar-group)]	340	e=2e-091
>GUAR_UG_03690	Singlet	1	0	From GLE05_E02_004	XP_468246	putative leucine aminopeptidase [Oryza sativa (japonica cultivar-group)]	267	e=2e-069
>GUAR_UG_02235	Singlet	1	0	From GLE022_A11_048	AAM65219	putative methionine aminopeptidase [Arabidopsis thaliana]	288	e=7e-076
>GUAR_UG_03164	Singlet	1	0	From GLE047_F03_011	NP_916023	putative mitochondrial processing peptidase alpha subuunit, mitochondrial recursor(ALPHA-MPP) [Oryza sativa (japonica cultivar-group)]	315	e=5e-084
>GUAR_UG_04130	Singlet	1	0	From GLE06_F01_003	AAM78184	putative polyubiquitin [Gossypioides kirkii]	284	e=1e-074
>GUAR_UG_04568	Singlet	1	0	From GLE07_E02_004	XP_470419	putative proteasome regulatory non-ATPase subunit [Oryza sativa (japonica cultivar-group)]	303	e=2e-080
>GUAR_UG_03433	Singlet	1	0	From GLE053_A08_032	AAS79599	putative serine carboxipeptidase [Ipomoea trifida]	311	e=7e-083
>GUAR_UG_00267	Contig	8	3	From GLL032_E08_028, GLL063_C03_014, GLE048_B11_047, GLL029_G10_034, GLE056_F04_011, GLE086_E08_028, GLE09_C04_014, GLE044_E10_036, GLE080_A02_008, GLE024_B03_015, GLE073_D08_029	CAC19488	putative serine carboxypeptidase [Pisum sativum]	443	e=3e-122
>GUAR_UG_02777	Singlet	1	0	From GLE037_G02_002	AAM65698	putative serine carboxypeptidase II [Arabidopsis thaliana]	399	e=2e-109
>GUAR_UG_04266	Singlet	1	0	From GLE072_G01_002	BAD29382	putative Ste24p [Oryza sativa (japonica cultivar-group)]	326	e=3e-087
>GUAR_UG_02031	Singlet	1	0	From GLE016_H10_033	AAF05855	putative T-complex protein 1, theta subunit (TCP-1-Theta) [Arabidopsis thaliana]	333	e=2e-089
>GUAR_UG_05993	Singlet	0	1	From GLL034_D08_029	XP_470005	putative TCP-1/cpn60 chaperonin family protein [Oryza sativa (japonica cultivar-group)]	299	e=3e-079
>GUAR_UG_04427	Singlet	1	0	From GLE077_B01_007	XP_466921	putative ubiquitin-conjugating enzyme E2 [Oryza sativa (japonica cultivar-group)]	308	e=6e-082
>GUAR_UG_00580	Contig	2	1	From GLE076_E09_036, GLE01_G06_018, GLL042_E06_020	AAK00965	putative ubiquitin-conjugating enzyme E2 [Oryza sativa (japonica cultivar-group)]	199	e=7e-049
>GUAR_UG_01876	Singlet	1	0	From GLE013_F02_003	XP_476711	putative ubiquitin-specific protease [Oryza sativa (japonica cultivar-group)]	230	e=3e-058
>GUAR_UG_05761	Singlet	0	1	From GLL025_A05_024	BAD45377	putative Xaa-Pro aminopeptidase 2 [Oryza sativa (japonica cultivar-group)]	243	e=2e-062
>GUAR_UG_04668	Singlet	1	0	From GLE081_F10_035	NP_911363	putative zinc finger POZ domain protein [Oryza sativa (japonica cultivar-group)]	247	e=2e-063
>GUAR_UG_03895	Singlet	1	0	From GLE064_F05_019	NP_973506	SAE2 (SUMO-ACTIVATING ENZYME 2) [Arabidopsis thaliana]	334	e=1e-089
>GUAR_UG_02865	Singlet	1	0	From GLE040_A09_040	NP_187656	SCPL7; serine carboxypeptidase [Arabidopsis thaliana]	206	e=3e-051
>GUAR_UG_07285	Singlet	0	1	From GLL080_H11_041	AAN15500	serine carboxypeptidase 1 precursor-like protein [Arabidopsis thaliana]	212	e=4e-053
>GUAR_UG_03080	Singlet	1	0	From GLE045_D03_013	ABA93967	serine carboxypeptidase II, putative [Oryza sativa (japonica cultivar-group)]	273	e=3e-071
>GUAR_UG_04523	Singlet	1	0	From GLE079_E06_020	NP_568577	serine-type endopeptidase/ serine-type peptidase/ trypsin [Arabidopsis thaliana]	268	e=8e-070
>GUAR_UG_04949	Singlet	1	0	From GLE089_D09_037	NP_181525	signal peptidase [Arabidopsis thaliana]	254	e=2e-065
>GUAR_UG_04396	Singlet	1	0	From GLE076_C03_014	AAD34458	Skp1 [Medicago sativa]	232	e=6e-059
>GUAR_UG_00239	Contig	3	21	From GLL094_E08_028, GLL057_G03_010, GLL077_G10_034, GLL05_C02_006, GLL093_C12_046, GLL010_D02_005, GLL023_C08_030, GLL090_F09_035, GLL061_B07_031, GLE029_F02_003, GLL076_G02_002, GLL022_C06_022, GLL075_H05_017, GLL067_F02_003, GLL06_C04_014, GLL046_H06_017, GLL053_F12_043, GLE038_G09_034, GLL051_G07_026, GLL066_H12_041, GLE086_E04_012, GLL053_G06_018, GLL072_G08_026, GLL062_B12_047	AAN12272	subtilisin-like protease C1 [Glycine max]	231	e=2e-058
>GUAR_UG_00240	Contig	23	16	From GLE027_D11_045, GLE045_G12_042, GLE013_D12_045, GLE051_C04_014, GLE045_A10_040, GLE054_D08_029, GLE069_H04_009, GLE030_A06_024, GLE048_H05_017, GLE07_C12_046, GLE064_G06_018, GLE064_B07_031, GLE086_G03_010, GLE089_F08_027, GLL066_B03_015, GLE052_C08_030, GLL063_G09_034, GLL048_G10_034, GLE034_A11_048, GLL013_H12_041, GLL013_G12_042, GLE051_C05_022, GLL065_A08_032, GLL045_A11_048, GLE064_D09_…	AAN12272	subtilisin-like protease C1 [Glycine max]	369	e=1e-099
>GUAR_UG_01840	Singlet	1	0	From GLE013_A03_016	AAN12272	subtilisin-like protease C1 [Glycine max]	248	e=9e-064
>GUAR_UG_02316	Singlet	1	0	From GLE025_B05_023	AAN12272	subtilisin-like protease C1 [Glycine max]	279	e=3e-073
>GUAR_UG_04145	Singlet	1	0	From GLE06_H04_009	AAN12272	subtilisin-like protease C1 [Glycine max]	228	e=7e-058
>GUAR_UG_02773	Singlet	1	0	From GLE037_F04_011	BAC22124	t-complex polypeptide 1 [Bruguiera sexangula]	382	e=3e-104
>GUAR_UG_03089	Singlet	1	0	From GLE045_E12_044	AAN79497	Thioredoxin reductase [Escherichia coli CFT073]	423	e=1e-116
>GUAR_UG_03367	Singlet	1	0	From GLE051_D09_037	NP_564572	UBC20; ubiquitin conjugating enzyme [Arabidopsis thaliana]	228	e=9e-058
>GUAR_UG_05186	Singlet	1	0	From GLE093_E10_036	CAA71762	Ubiquitin activating enzyme E1 [Nicotiana tabacum]	359	e=4e-097
>GUAR_UG_04770	Singlet	1	0	From GLE084_C10_038	AAF03236	ubiquitin carrier protein 4 [Glycine max]	291	e=8e-077
>GUAR_UG_06492	Singlet	0	1	From GLL053_D12_045	AAF03236	ubiquitin carrier protein 4 [Glycine max]	310	e=2e-082
>GUAR_UG_07451	Singlet	0	1	From GLL087_E02_004	AAF03236	ubiquitin carrier protein 4 [Glycine max]	310	e=2e-082
>GUAR_UG_03450	Singlet	1	0	From GLE053_E03_012	ABB02644	ubiquitin conjugating enzyme E2-like [Solanum tuberosum]	307	e=2e-081
>GUAR_UG_00476	Contig	3	0	From GLE084_D11_045, GLE075_C10_038, GLE041_C10_038	AAF73016	ubiquitin conjugating protein [Avicennia marina]	314	e=1e-083
>GUAR_UG_03532	Singlet	1	0	From GLE055_F09_035	AAF73016	ubiquitin conjugating protein [Avicennia marina]	315	e=7e-084
>GUAR_UG_03520	Singlet	1	0	From GLE055_C03_014	CAA80334	ubiquitin extension protein [Lupinus albus]	259	e=3e-067
>GUAR_UG_00032	Contig	3	0	From GLE077_C01_006, GLE07_D08_029, GLE029_H05_017	ABA46785	ubiquitin extension protein-like protein [Solanum tuberosum]	211	e=2e-052
>GUAR_UG_04524	Singlet	1	0	From GLE079_E07_028	AAZ20285	ubiquitin fusion protein [Arachis hypogaea]	255	e=5e-066
>GUAR_UG_00885	Contig	3	0	From GLE017_H07_025, GLE043_G01_002, GLE055_F06_019	NP_193484	ubiquitin thiolesterase [Arabidopsis thaliana]	334	e=2e-089
>GUAR_UG_03893	Singlet	1	0	From GLE064_E08_028	AAZ20286	ubiquitin-conjugating enzyme 1 [Arachis hypogaea]	250	e=3e-064
>GUAR_UG_05472	Singlet	0	1	From GLL015_H06_017	AAZ20287	ubiquitin-conjugating enzyme 2 [Arachis hypogaea]	276	e=2e-072
>GUAR_UG_00677	Contig	2	2	From GLE024_B12_047, GLE043_F04_011, GLL06_H01_001, GLL046_B01_007	ABC01894	ubiquitin-conjugating enzyme E2-like protein [Solanum tuberosum]	267	e=2e-069
>GUAR_UG_02485	Singlet	1	0	From GLE02_E07_028	NP_568313	ubiquitin-protein ligase [Arabidopsis thaliana]	263	e=3e-068
>GUAR_UG_02909	Singlet	1	0	From GLE041_B04_015	NP_175188	ubiquitin-protein ligase/ zinc ion binding [Arabidopsis thaliana]	244	e=1e-062
>GUAR_UG_02894	Singlet	1	0	From GLE040_G01_002	AAG42755	ubiquitin-specific protease 14 [Arabidopsis thaliana]	279	e=4e-073
>GUAR_UG_04976	Singlet	1	0	From GLE08_A07_032	NP_566666	UBP14 (UBIQUITIN-SPECIFIC PROTEASE 14); ubiquitin-specific protease [Arabidopsis thaliana]	225	e=4e-057
>GUAR_UG_00063	Contig	6	0	From GLE05_G07_026, GLE06_H10_033, GLE091_A09_040, GLE09_H08_025, GLE018_H11_041, GLE022_B09_039	NP_568397	UBQ4; protein binding [Arabidopsis thaliana]	369	e=3e-100
>GUAR_UG_01888	Singlet	1	0	From GLE013_G09_034	NP_568397	UBQ4; protein binding [Arabidopsis thaliana]	330	e=2e-088
>GUAR_UG_03599	Singlet	1	0	From GLE057_C07_030	NP_568397	UBQ4; protein binding [Arabidopsis thaliana]	358	e=7e-097
>GUAR_UG_03700	Singlet	1	0	From GLE05_G06_018	P81898	Peptide-N4-(N-acetyl-beta-glucosaminyl)asparagine amidase A (PNGase A) (Glycopeptide N-glycosidase) (N-glycanase)	207	e=1e-051
>GUAR_UG_02286	Singlet	1	0	From GLE024_D06_021	NP_195908	UPL4 [Arabidopsis thaliana]	212	e=4e-053
>GUAR_UG_04476	Singlet	1	0	From GLE078_D01_005	NP_188346	UPL6; ubiquitin-protein ligase [Arabidopsis thaliana]	300	e=1e-079
		228	126

## Sheet: inhybitors
Unigene ID	Unigene Type	Expression_Early_Seeds	Expression_Late_Seeds	Source ESTs	NR Top Hit	NR Top Hit Description	Score	Expectation
>GUAR_UG_04048	Singlet	1	0	From GLE068_E07_028	CAB89693	constitutively photomorphogenic 1 protein [Pisum sativum]	464	e=7e-129
>GUAR_UG_05184	Singlet	1	0	From GLE093_E08_028	BAD37864	CREG2-protein-like [Oryza sativa (japonica cultivar-group)]	228	e=9e-058
>GUAR_UG_02111	Singlet	1	0	From GLE019_A07_032	AAM60829	F-box protein family, AtFBL4 [Arabidopsis thaliana]	241	e=1e-061
>GUAR_UG_04995	Singlet	1	0	From GLE08_D05_021	CAA06731	GDP dissociation inhibitor [Cicer arietinum]	302	e=3e-080
>GUAR_UG_05726	Singlet	0	1	From GLL023_F04_011	CAF02295	Rho GDP dissociation inhibitor 1 [Medicago truncatula]	219	e=3e-055
>GUAR_UG_05110	Singlet	1	0	From GLE091_H05_017	NP_197747	SGS3 (SUPPRESSOR OF GENE SILENCING 3) [Arabidopsis thaliana]	287	e=2e-075
>GUAR_UG_02479	Singlet	1	0	From GLE02_C12_046	AAL16668	suppressor of K+ transport growth defect-like protein [Musa acuminata]	325	e=7e-087
		6	1

## Sheet: storage proteins
Unigene ID	Unigene Type	Expression_Early_Seeds	Expression_Late_Seeds	Source ESTs	NR Top Hit	NR Top Hit Description	Score	Expectation
>GUAR_UG_01950	Singlet	1	0	From GLE015_B06_023	NP_172427	GLP5 (GERMIN-LIKE PROTEIN 5); nutrient reservoir [Arabidopsis thaliana]	238	e=6e-061
>GUAR_UG_00136	Contig	0	43	From GLL021_E12_044, GLL064_B09_039, GLL072_F05_019, GLL035_B07_031, GLL088_B09_039, GLL045_G04_010, GLL023_C11_046, GLL08_B03_015, GLL055_C03_014, GLL051_D12_045, GLL062_A09_040, GLL066_D01_005, GLL079_A04_016, GLL066_A11_048, GLL050_E06_020, GLL038_A03_016, GLL018_D12_045, GLL019_B05_023, GLL067_E05_020, GLL050_H06_017, GLL091_D06_021, GLL068_E10_036, GLL042_C07_030, GLL04_B09_039, GLL040_E01_0…	CAA60533	glycinin [Glycine soja]	234	e=2e-059	Cupin
>GUAR_UG_07275	Singlet	0	1	From GLL080_E11_044	BAC55937	glycinin A1bB2-445 [Glycine max]	240	e=2e-061
>GUAR_UG_00164	Contig	0	22	From GLL03_C01_006, GLL03_G07_026, GLL040_C02_006, GLL048_F12_043, GLL094_F02_003, GLL070_H01_001, GLL043_B12_047, GLL075_H09_033, GLL094_E05_020, GLL06_G02_002, GLL094_B09_039, GLL072_A03_016, GLL079_G02_002, GLL037_F05_019, GLL017_C05_022, GLL065_D07_029, GLL071_G08_026, GLL02_D02_005, GLL056_E04_012, GLL064_E11_044, GLL065_C11_046, GLL070_B07_031	CAA33217	glycinin subunit G3 [Glycine max]	201	e=1e-049
>GUAR_UG_04281	Singlet	1	0	From GLE073_B08_031	NP_187619	nutrient reservoir [Arabidopsis thaliana]	229	e=4e-058
>GUAR_UG_04860	Singlet	1	0	From GLE086_G09_034	AAF21309	seed maturation protein PM23 [Glycine max]	270	e=2e-070
>GUAR_UG_05418	Singlet	0	1	From GLL014_D05_021	AAL13315	steroleosin [Sesamum indicum]	203	e=2e-050
		3	67

## Sheet: transport
Unigene ID	Unigene Type	Expression_Early_Seeds	Expression_Late_Seeds	Source ESTs	NR Top Hit	NR Top Hit Description	Score	Expectation
>GUAR_UG_06407	Singlet	0	1	From GLL04_G06_018	AAP80385	ABC transporter [Gossypium hirsutum]	349	e=4e-094
>GUAR_UG_07648	Singlet	0	1	From GLL094_D10_037	BAB09847	ABC transporter-like protein [Arabidopsis thaliana]	314	e=9e-084
>GUAR_UG_02607	Singlet	1	0	From GLE032_H04_009	NP_191178	ALPHA-SNAP2 (ALPHA-SOLUBLE NSF ATTACHMENT PROTEIN); intracellular transporter/ soluble NSF attachment protein [Arabidopsis thaliana]	226	e=4e-057
>GUAR_UG_05042	Singlet	1	0	From GLE090_D12_045	NP_192117	ASAR1; GTP binding [Arabidopsis thaliana]	295	e=6e-078
>GUAR_UG_06892	Singlet	0	1	From GLL068_E05_020	NP_188935	ATARFC1; GTP binding [Arabidopsis thaliana]	285	e=8e-075
>GUAR_UG_02635	Singlet	1	0	From GLE033_F06_019	NP_198976	ATCHX18; monovalent cation:proton antiporter [Arabidopsis thaliana]	241	e=1e-061
>GUAR_UG_07336	Singlet	0	1	From GLL083_A10_040	NP_200034	ATGB1 [Arabidopsis thaliana]	288	e=8e-076
>GUAR_UG_04216	Singlet	1	0	From GLE071_D03_013	NP_195311	ATGB2 (GTP-BINDING 2); GTP binding [Arabidopsis thaliana]	331	e=1e-088
>GUAR_UG_03176	Singlet	1	0	From GLE047_H06_017	NP_187646	ATP binding [Arabidopsis thaliana]	332	e=4e-089
>GUAR_UG_04351	Singlet	1	0	From GLE075_B04_015	NP_849575	ATP binding [Arabidopsis thaliana]	257	e=2e-066
>GUAR_UG_06045	Singlet	0	1	From GLL036_E01_004	AAC73792	ATPase of high-affinity potassium transport system, A chain [Escherichia coli K12]	210	e=6e-053
>GUAR_UG_04975	Singlet	1	0	From GLE08_A06_024	NP_172434	ATRAB11C; GTP binding [Arabidopsis thaliana]	265	e=6e-069
>GUAR_UG_04650	Singlet	1	0	From GLE081_C10_038	BAB08995	autophagocytosis protein AUT1-like [Arabidopsis thaliana]	337	e=2e-090
>GUAR_UG_03612	Singlet	1	0	From GLE057_E09_036	NP_191123	binding / transporter [Arabidopsis thaliana]	256	e=4e-066
>GUAR_UG_05231	Singlet	1	0	From GLE094_G04_010	NP_567790	binding / transporter [Arabidopsis thaliana]	215	e=6e-054
>GUAR_UG_06778	Singlet	0	1	From GLL063_H12_041	BAA25753	Ca2+/H+ exchanger [Vigna radiata]	313	e=2e-083
>GUAR_UG_01798	Singlet	1	0	From GLE012_B08_031	NP_180526	carbohydrate transporter/ organic anion transporter/ sugar porter [Arabidopsis thaliana]	210	e=3e-052
>GUAR_UG_02994	Singlet	1	0	From GLE043_B12_047	NP_180526	carbohydrate transporter/ organic anion transporter/ sugar porter [Arabidopsis thaliana]	277	e=1e-072
>GUAR_UG_04227	Singlet	1	0	From GLE071_G04_010	NP_850835	carbohydrate transporter/ sugar porter [Arabidopsis thaliana]	224	e=1e-056
>GUAR_UG_04700	Singlet	1	0	From GLE082_E06_020	NP_850483	carbohydrate transporter/ sugar porter [Arabidopsis thaliana]	300	e=2e-079
>GUAR_UG_03555	Singlet	1	0	From GLE056_C04_014	CAE45585	coatomer alpha subunit-like protein [Lotus corniculatus var. japonicus]	348	e=5e-094
>GUAR_UG_05532	Singlet	0	1	From GLL017_E06_020	ZP_00734640	COG0531: Amino acid transporters [Escherichia coli 53638]	419	e=2e-115
>GUAR_UG_02636	Singlet	1	0	From GLE033_F07_027	ZP_00698451	COG0765: ABC-type amino acid transport system, permease component [Shigella boydii BS512]	330	e=2e-088
>GUAR_UG_05836	Singlet	0	1	From GLL028_F08_027	ZP_00734316	COG1176: ABC-type spermidine/putrescine transport system, permease component I [Escherichia coli 53638]	406	e=3e-111
>GUAR_UG_06350	Singlet	0	1	From GLL048_F05_019	ZP_00701476	COG2095: Multiple antibiotic transporter [Escherichia coli E24377A]	245	e=5e-063
>GUAR_UG_05568	Singlet	0	1	From GLL018_G05_018	ZP_00702819	COG2217: Cation transport ATPase [Escherichia coli E24377A]	377	e=1e-102
>GUAR_UG_06336	Singlet	0	1	From GLL048_A04_016	ZP_00734051	COG4148: ABC-type molybdate transport system, ATPase component [Escherichia coli 53638]	343	e=2e-092
>GUAR_UG_03166	Singlet	1	0	From GLE047_F09_035	NP_565885	CXIP2 (CAX-INTERACTING PROTEIN 2); electron transporter [Arabidopsis thaliana]	276	e=3e-072
>GUAR_UG_02441	Singlet	1	0	From GLE029_E05_020	NP_563916	DET3 (DE-ETIOLATED 3) [Arabidopsis thaliana]	245	e=7e-063
>GUAR_UG_03945	Singlet	1	0	From GLE065_G12_042	NP_187483	electron transporter/ thiol-disulfide exchange intermediate [Arabidopsis thaliana]	219	e=5e-055
>GUAR_UG_03173	Singlet	1	0	From GLE047_G11_042	NP_200261	FQR1 (FLAVODOXIN-LIKE QUINONE REDUCTASE 1) [Arabidopsis thaliana]	321	e=7e-086
>GUAR_UG_03312	Singlet	1	0	From GLE050_B02_007	CAD89802	histidine amino acid transporter [Oryza sativa (indica cultivar-group)]	229	e=4e-058
>GUAR_UG_06850	Singlet	0	1	From GLL066_G10_034	AAT48129	homolog of Salmonella ATP-binding protein of oligopeptide ABC transport system [Escherichia coli K12]	330	e=2e-088
>GUAR_UG_03186	Singlet	1	0	From GLE048_C12_046	BAA34862	importin-beta2 [Oryza sativa (japonica cultivar-group)]	325	e=6e-087
>GUAR_UG_04858	Singlet	1	0	From GLE086_G05_018	NP_568213	KUP7; potassium ion transporter [Arabidopsis thaliana]	329	e=3e-088
>GUAR_UG_05702	Singlet	0	1	From GLL023_A07_032	AAP13565	lethal leaf spot 1-like protein [Vigna unguiculata]	267	e=2e-069
>GUAR_UG_03805	Singlet	1	0	From GLE062_B05_023	NP_851109	LHT1; amino acid permease [Arabidopsis thaliana]	406	e=2e-111
>GUAR_UG_02418	Singlet	1	0	From GLE028_H04_009	AAR13302	mitochondrial carrier protein [Phaseolus vulgaris]	265	e=6e-069
>GUAR_UG_07578	Singlet	0	1	From GLL091_E03_012	CAA72107	mitochondrial uncoupling protein [Solanum tuberosum]	240	e=3e-061
>GUAR_UG_04250	Singlet	1	0	From GLE072_C11_046	NP_173114	NADH dehydrogenase (ubiquinone)/ electron transporter/ iron ion binding [Arabidopsis thaliana]	310	e=2e-082
>GUAR_UG_05859	Singlet	0	1	From GLL029_G12_042	BAB19760	nitrate transporter NRT1-5 [Glycine max]	203	e=2e-050
>GUAR_UG_03916	Singlet	1	0	From GLE065_A05_024	CAB80162	Nonclathrin coat protein gamma-like protein [Arabidopsis thaliana]	326	e=2e-087
>GUAR_UG_03091	Singlet	1	0	From GLE045_F03_011	NP_566578	NPSN13 [Arabidopsis thaliana]	220	e=2e-055
>GUAR_UG_02913	Singlet	1	0	From GLE041_C08_030	NP_567083	nucleotide-sugar transporter/ sugar porter [Arabidopsis thaliana]	275	e=8e-072
>GUAR_UG_05035	Singlet	1	0	From GLE090_C04_014	NP_194965	organic anion transporter [Arabidopsis thaliana]	319	e=4e-085
>GUAR_UG_05109	Singlet	1	0	From GLE091_H04_009	AAY29151	P1B-type ATPase 4 [Arabidopsis halleri subsp. gemmifera]	278	e=1e-072
>GUAR_UG_06790	Singlet	0	1	From GLL064_E06_020	AAN80236	Peptide transport system permease protein sapB [Escherichia coli CFT073]	233	e=1e-059
>GUAR_UG_03500	Singlet	1	0	From GLE054_G07_026	NP_851251	permease [Arabidopsis thaliana]	222	e=5e-056
>GUAR_UG_03734	Singlet	1	0	From GLE060_D12_045	AAU07980	plastid hexose transporter [Vitis vinifera]	220	e=2e-055
>GUAR_UG_05977	Singlet	0	1	From GLL033_F04_011	CAA71785	plastidic ATP/ADP-transporter [Solanum tuberosum]	200	e=2e-049
>GUAR_UG_03620	Singlet	1	0	From GLE057_G03_010	BAD81034	potassium channel NKT1 [Nicotiana tabacum]	324	e=1e-086
>GUAR_UG_04173	Singlet	1	0	From GLE070_C11_046	NP_565651	protein binding / transporter [Arabidopsis thaliana]	242	e=6e-062
>GUAR_UG_06740	Singlet	0	1	From GLL063_B02_007	NP_187366	protein binding / transporter [Arabidopsis thaliana]	340	e=2e-091
>GUAR_UG_00584	Contig	1	3	From GLL02_D03_013, GLL038_A07_032, GLE010_D10_037, GLL071_F07_027	NP_188924	protein carrier [Arabidopsis thaliana]	331	e=9e-089
>GUAR_UG_00601	Contig	2	2	From GLE02_F02_003, GLE076_B11_047, GLL056_F07_027, GLL013_F02_003	NP_001031528	protein translocase/ protein transporter [Arabidopsis thaliana]	204	e=2e-050
>GUAR_UG_02132	Singlet	1	0	From GLE019_E10_036	NP_174118	protein transporter [Arabidopsis thaliana]	219	e=4e-055
>GUAR_UG_05056	Singlet	1	0	From GLE090_H01_001	NP_175645	protein transporter [Arabidopsis thaliana]	335	e=4e-090
>GUAR_UG_03446	Singlet	1	0	From GLE053_D05_021	CAC28224	p-type H+-ATPase [Sesbania rostrata]	269	e=4e-070
>GUAR_UG_00264	Contig	2	4	From GLL028_C04_014, GLE076_F09_035, GLL079_E01_004, GLE083_E08_028, GLL071_G02_002, GLL023_E07_028	BAE71236	putative ADP,ATP carrier-like protein [Trifolium pratense]	274	e=1e-071
>GUAR_UG_01744	Singlet	1	0	From GLE010_H11_041	BAE71236	putative ADP,ATP carrier-like protein [Trifolium pratense]	238	e=6e-061
>GUAR_UG_02270	Singlet	1	0	From GLE024_A11_048	BAE71236	putative ADP,ATP carrier-like protein [Trifolium pratense]	338	e=5e-091
>GUAR_UG_02465	Singlet	1	0	From GLE02_A05_024	BAE71236	putative ADP,ATP carrier-like protein [Trifolium pratense]	308	e=9e-082
>GUAR_UG_07115	Singlet	0	1	From GLL075_G07_026	BAE71236	putative ADP,ATP carrier-like protein [Trifolium pratense]	212	e=4e-053
>GUAR_UG_02050	Singlet	1	0	From GLE017_E02_004	XP_480988	putative ADP-ribosylation factor 3 [Oryza sativa (japonica cultivar-group)]	283	e=2e-074
>GUAR_UG_03316	Singlet	1	0	From GLE050_C01_006	AAN42404	putative ATP-binding component of a transport system [Shigella flexneri 2a str. 301]	277	e=1e-072
>GUAR_UG_01776	Singlet	1	0	From GLE011_G04_010	NP_922837	putative carnitine/acylcarnitine translocase [Oryza sativa (japonica cultivar-group)]	213	e=2e-053
>GUAR_UG_03511	Singlet	1	0	From GLE055_A03_016	XP_467236	putative Clathrin coat assembly protein AP50 [Oryza sativa (japonica cultivar-group)]	308	e=6e-082
>GUAR_UG_04471	Singlet	1	0	From GLE078_B06_023	XP_477026	putative coatomer protein gamma 2-subunit [Oryza sativa (japonica cultivar-group)]	267	e=2e-069
>GUAR_UG_07298	Singlet	0	1	From GLL081_E05_020	XP_477026	putative coatomer protein gamma 2-subunit [Oryza sativa (japonica cultivar-group)]	255	e=7e-066
>GUAR_UG_02142	Singlet	1	0	From GLE019_H01_001	XP_480139	putative MDR-like ABC transporter [Oryza sativa (japonica cultivar-group)]	354	e=8e-096
>GUAR_UG_04189	Singlet	1	0	From GLE070_F12_043	XP_480139	putative MDR-like ABC transporter [Oryza sativa (japonica cultivar-group)]	244	e=2e-062
>GUAR_UG_02700	Singlet	1	0	From GLE035_E12_044	XP_468078	putative myosin heavy chain [Oryza sativa (japonica cultivar-group)]	245	e=9e-063
>GUAR_UG_06673	Singlet	0	1	From GLL060_H11_041	AAK59508	putative permease 1 [Arabidopsis thaliana]	253	e=3e-065
>GUAR_UG_03820	Singlet	1	0	From GLE062_D11_045	AAB88879	putative sugar transporter [Prunus armeniaca]	367	e=2e-099
>GUAR_UG_06147	Singlet	0	1	From GLL03_G05_018	AAC73934	putative transport protein [Escherichia coli K12]	279	e=3e-073
>GUAR_UG_06770	Singlet	0	1	From GLL063_G08_026	CAA98177	RAB11A [Lotus corniculatus var. japonicus]	321	e=9e-086	vesicle trafficking
>GUAR_UG_03018	Singlet	1	0	From GLE043_H06_017	CAA98179	RAB11C [Lotus corniculatus var. japonicus]	227	e=2e-057	vesicle trafficking
>GUAR_UG_03941	Singlet	1	0	From GLE065_F11_043	CAA98179	RAB11C [Lotus corniculatus var. japonicus]	324	e=1e-086	vesicle trafficking
>GUAR_UG_02769	Singlet	1	0	From GLE037_E08_028	CAA66447	RAB1A [Lotus corniculatus var. japonicus]	271	e=9e-071	vesicle trafficking
>GUAR_UG_04778	Singlet	1	0	From GLE084_E05_020	CAA66447	RAB1A [Lotus corniculatus var. japonicus]	354	e=1e-095	vesicle trafficking
>GUAR_UG_03776	Singlet	1	0	From GLE061_D08_029	CAA98164	RAB1Y [Lotus corniculatus var. japonicus]	328	e=8e-088	vesicle trafficking
>GUAR_UG_02962	Singlet	1	0	From GLE042_E05_020	CAA98165	RAB2A [Lotus corniculatus var. japonicus]	403	e=2e-110	vesicle trafficking
>GUAR_UG_02469	Singlet	1	0	From GLE02_B05_023	CAA98168	RAB7A [Lotus corniculatus var. japonicus]	355	e=6e-096	vesicle trafficking
>GUAR_UG_02848	Singlet	1	0	From GLE03_E04_012	CAD29576	sorting nexin 1 [Brassica oleracea]	336	e=2e-090
>GUAR_UG_05683	Singlet	0	1	From GLL022_C08_030	NP_567627	structural molecule [Arabidopsis thaliana]	233	e=3e-059
>GUAR_UG_02033	Singlet	1	0	From GLE017_A04_016	CAD70274	synaptobrevin 1 [Oryza sativa (japonica cultivar-group)]	348	e=8e-094
>GUAR_UG_05279	Singlet	0	1	From GLL010_A09_040	CAD70274	synaptobrevin 1 [Oryza sativa (japonica cultivar-group)]	336	e=2e-090
>GUAR_UG_03783	Singlet	1	0	From GLE061_E09_036	AAQ15287	synptobrevin-related protein [Pyrus pyrifolia]	272	e=5e-071
>GUAR_UG_03531	Singlet	1	0	From GLE055_F02_003	NP_565213	SYP52 (SYNTAXIN OF PLANTS 52) [Arabidopsis thaliana]	236	e=3e-060
>GUAR_UG_04308	Singlet	1	0	From GLE073_H06_017	NP_565213	SYP52 (SYNTAXIN OF PLANTS 52) [Arabidopsis thaliana]	243	e=3e-062
>GUAR_UG_04747	Singlet	1	0	From GLE083_F06_019	CAB10195	transport protein [Arabidopsis thaliana]	241	e=1e-061
>GUAR_UG_01795	Singlet	1	0	From GLE012_B04_015	NP_196645	transporter [Arabidopsis thaliana]	279	e=4e-073
>GUAR_UG_02084	Singlet	1	0	From GLE018_D06_021	NP_175630	transporter [Arabidopsis thaliana]	208	e=1e-051
>GUAR_UG_02439	Singlet	1	0	From GLE029_E03_012	NP_181326	transporter [Arabidopsis thaliana]	216	e=3e-054
>GUAR_UG_03476	Singlet	1	0	From GLE054_B12_047	NP_564979	transporter [Arabidopsis thaliana]	244	e=2e-062
>GUAR_UG_04485	Singlet	1	0	From GLE078_F04_011	NP_190735	transporter [Arabidopsis thaliana]	275	e=8e-072
>GUAR_UG_03329	Singlet	1	0	From GLE050_E12_044	CAC80068	transportin [Arabidopsis thaliana]	269	e=4e-070
>GUAR_UG_04448	Singlet	1	0	From GLE077_F05_019	CAD56216	transportin-like protein [Cicer arietinum]	415	e=4e-114
>GUAR_UG_03920	Singlet	1	0	From GLE065_B04_015	NP_191462	TT12 (TRANSPARENT TESTA 12); antiporter/ transporter [Arabidopsis thaliana]	280	e=3e-073
>GUAR_UG_03824	Singlet	1	0	From GLE062_E05_020	NP_200614	YKT61 [Arabidopsis thaliana]	282	e=5e-074
		77	34

[truncated: 11 more sheets: detoxification-Xenobiotics, secondary, hormonal, lipid metabolism, energy, vitamins, amino acid, nucleotide, Carbohydrate, pathogen stress responce, signal transduction]
